# Supplementary material for: Mapping a major QTL responsible for dwarf architecture in Brassica napus using a single-nucleotide polymorphism marker approach
Source: BMC Plant Biol. 2016 Aug 18;16:178. doi: 10.1186/s12870-016-0865-6 (PMC4991092; doi:10.1186/s12870-016-0865-6)
Supplement: Additional file 1: Table S1. — Full list of the values of agronomic traits in the BC1 population. (XLSX 58 kb) [file 12870_2016_865_MOESM1_ESM.xlsx]

## Sheet: sheet 1
Table S1. Full list of the values of agronomic traits in the BC1 population
	Leaf shape	Plant height (cm)	Branching height (cm)	Main raceme length (cm)	No. of first branches	Average branching interval (cm)
individual 1	normal	125.4	26.2	63.4	6	7.16
individual 2	normal	112.6	29.1	60.4	6	4.62
individual 3	normal	123.4	30.5	64.2	5	7.175
individual 4	normal	121.1	36.6	57.1	5	6.85
individual 5	normal	116.2	41.4	61.9	4	4.3
individual 6	normal	115.1	28.3	62.6	5	6.05
individual 7	normal	110.5	45.1	39.7	4	8.56667
individual 8	normal	127.7	26.8	61.2	7	6.61667
individual 9	normal	108.6	26.1	56.5	4	8.66667
individual 10	normal	133.4	27.3	68.6	7	6.25
individual 11	normal	123.2	26.7	66.5	5	7.5
individual 12	normal	144.2	28.3	66.5	8	7.05714
individual 13	normal	120.1	30.1	54.3	6	7.14
individual 14	normal	115.6	32.5	56.8	4	8.76667
individual 15	normal	101.7	24.3	56.2	5	5.3
individual 16	normal	121.1	27.8	54.5	6	7.76
individual 17	normal	105	25.3	44.1	5	8.9
individual 18	normal	108.7	31.4	58.9	5	4.6
individual 19	normal	126.6	30.6	47.8	4	16.0667
individual 20	normal	131.6	20.2	74.5	7	6.15
individual 21	normal	113.6	41.2	47.8	4	8.2
individual 22	normal	114.5	35.3	54.7	4	8.16667
individual 23	normal	114.8	41.2	46.7	5	6.725
individual 24	normal	104.2	29.8	51.3	4	7.7
individual 25	normal	99.3	16.3	54.9	5	7.025
individual 26	normal	103.4	46.2	38.1	6	3.82
individual 27	normal	135.9	30.1	66.4	6	7.88
individual 28	normal	120.6	33.5	63.8	5	5.825
individual 29	normal	116.1	40.3	53.7	5	5.525
individual 30	normal	84.3	46.1	30.2	2	8
individual 31	normal	111.2	28.2	62.4	4	6.86667
individual 32	normal	101.7	36.7	50.1	3	7.45
individual 33	normal	115.4	40.2	65.3	6	1.98
individual 34	normal	114.3	40.5	51.4	4	7.46667
individual 35	normal	105.4	33.4	53.2	3	9.4
individual 36	normal	117.7	28.4	67.1	5	5.55
individual 37	normal	106.3	30.5	51.9	5	5.975
individual 38	normal	93.1	32.7	43.6	4	5.6
individual 39	normal	102.5	41.3	40.4	4	6.93333
individual 40	normal	134.6	29.7	60.1	6	8.96
individual 41	normal	105.4	23.8	55.6	5	6.5
individual 42	normal	114.7	26.5	53.3	6	6.98
individual 43	normal	121.4	30.5	54.5	5	9.1
individual 44	normal	116.7	31.2	54.1	5	7.85
individual 45	normal	125.4	16.2	54.3	5	13.725
individual 46	normal	102.5	28.5	47.7	4	8.76667
individual 47	normal	123.7	35.9	53.4	5	8.6
individual 48	normal	111.3	40.2	44.7	5	6.6
individual 49	normal	121.3	30.6	62.3	5	7.1
individual 50	normal	114.2	30.5	64.2	6	3.9
individual 51	normal	115.1	48.7	53.1	4	4.43333
individual 52	normal	132.9	44.3	57.4	7	5.2
individual 53	normal	136.8	27.5	74.3	7	5.83333
individual 54	normal	134.5	34.2	67.4	9	4.1125
individual 55	normal	101.8	37.1	42.7	4	7.33333
individual 56	normal	123.1	31.5	63.4	5	7.05
individual 57	normal	103.4	31.5	61.7	4	3.4
individual 58	normal	100.9	45.4	54.1	2	1.4
individual 59	normal	122.4	32.3	53.3	6	7.36
individual 60	normal	108.9	45.4	56.4	2	7.1
individual 61	normal	137.7	30.3	60.4	7	7.83333
individual 62	normal	117.8	38.2	50.2	6	5.88
individual 63	normal	147.8	40.2	54.2	7	8.9
individual 64	normal	120.5	28.2	58.1	6	6.84
individual 65	normal	135.5	32.1	59.5	7	7.31667
individual 66	normal	140.6	40.3	58.5	7	6.96667
individual 67	normal	136.6	30.4	62.6	7	7.26667
individual 68	normal	115.6	35.7	54.5	6	5.08
individual 69	normal	121.8	41.6	52.2	5	7
individual 70	normal	110.7	37.4	58.4	4	4.96667
individual 71	normal	148.2	36	70.5	5	10.425
individual 72	normal	135.6	45.4	67.9	5	5.575
individual 73	normal	113.5	47.8	50.4	5	3.825
individual 74	normal	117.4	52.7	49.3	3	7.7
individual 75	normal	118.9	44.6	56.9	5	4.35
individual 76	normal	113.4	37.9	56.9	4	6.2
individual 77	normal	138.9	36.8	66.9	5	8.8
individual 78	normal	123.4	40.2	56.9	5	6.575
individual 79	normal	108.9	33.5	41.4	5	8.5
individual 80	normal	128.9	33.5	57.1	6	7.66
individual 81	normal	104.5	44.6	42.5	4	5.8
individual 82	normal	114.5	33.5	52.5	5	7.125
individual 83	normal	120.1	47.9	51.4	4	6.93333
individual 84	normal	113.4	46.8	37	4	9.86667
individual 85	normal	141.4	46.8	66.9	6	5.54
individual 86	normal	120.1	28	61.9	5	7.55
individual 87	normal	120.1	32.4	53.6	6	6.82
individual 88	normal	128.9	42.4	48.9	6	7.52
individual 89	normal	104.5	41.3	47	4	5.4
individual 90	normal	126.9	33.5	66.7	5	6.675
individual 91	normal	126.7	42.4	59	6	5.06
individual 92	normal	118.2	26.8	55.7	5	8.925
individual 93	normal	127.3	41.4	52.3	6	6.72
individual 94	normal	124.5	40	46.9	5	9.4
individual 95	normal	137.8	28.2	78.1	7	5.25
individual 96	normal	118.9	41.3	64.7	4	4.3
individual 97	normal	137.8	38	66.6	6	6.64
individual 98	normal	127.8	32.4	65.8	7	4.93333
individual 99	normal	135.6	40.2	61.4	7	5.66667
individual 100	normal	105.6	28	44.7	7	5.48333
individual 101	normal	137.8	40.3	57.1	6	8.08
individual 102	normal	109.8	39.7	61.8	8	1.18571
individual 103	normal	132.1	40.8	63	8	4.04286
individual 104	normal	138.6	34.2	66.3	6	7.62
individual 105	normal	112	30.8	51.8	4	9.8
individual 106	normal	108.4	34.2	45.2	5	7.25
individual 107	normal	126.5	32	58.5	6	7.2
individual 108	normal	141	26.5	67.5	7	7.83333
individual 109	normal	132.1	36.5	60.8	5	8.7
individual 110	normal	114.3	26.6	55.2	5	8.125
individual 111	normal	137.6	36.6	67.4	6	6.72
individual 112	normal	153.4	31.4	71.3	6	10.14
individual 113	normal	132.4	30.3	62.4	6	7.94
individual 114	normal	121.4	44.6	53.5	4	7.76667
individual 115	normal	157.6	24.3	75.2	10	6.45556
individual 116	normal	139.8	46.4	70.7	5	5.675
individual 117	normal	136.5	38.6	61.8	6	7.22
individual 118	normal	131	36.8	64.1	5	7.525
individual 119	normal	106.5	35.3	38.5	5	8.175
individual 120	normal	132.2	28.1	75.4	4	9.56667
individual 121	normal	120.5	36.4	48.3	6	7.16
individual 122	normal	112.6	34.3	65.3	5	3.25
individual 123	normal	125.4	35.2	61.3	5	7.225
individual 124	normal	148.7	33.2	70.5	7	7.5
individual 125	normal	121.6	34.7	60.6	4	8.76667
individual 126	normal	143.4	30.2	75.4	6	7.56
individual 127	normal	105.4	39.4	45.4	3	10.3
individual 128	normal	113.4	36.3	62.6	3	7.25
individual 129	normal	123.4	28.8	59.8	6	6.96
individual 130	normal	117.5	55.1	44.2	4	6.06667
individual 131	normal	136.4	39.2	58.6	6	7.72
individual 132	normal	141	24.4	78.1	8	5.5
individual 133	normal	136.9	28.2	71.4	6	7.46
individual 134	normal	115.4	43.8	53.3	4	6.1
individual 135	normal	145.3	27.7	83.2	7	5.73333
individual 136	normal	128.1	33.6	57.2	6	7.46
individual 137	normal	149.1	35.5	71.1	6	8.5
individual 138	normal	100.9	33.4	51.2	4	5.43333
individual 139	normal	141.2	23.1	76.3	9	5.225
individual 140	normal	120.8	20.5	56.6	7	7.28333
individual 141	normal	142.3	30.2	80.2	7	5.31667
individual 142	normal	130.4	36.1	54.7	6	7.92
individual 143	normal	128.9	31.5	61.2	5	9.05
individual 144	normal	129.8	38.3	64.1	4	9.13333
individual 145	normal	134.2	40.1	71.5	5	5.65
individual 146	normal	136.1	39.2	63.2	5	8.425
individual 147	normal	137.8	44.2	51.2	7	7.06667
individual 148	normal	120.8	34.5	60.4	4	8.63333
individual 149	normal	126.3	35.2	63.1	4	9.33333
individual 150	normal	132.5	44.4	44.6	7	7.25
individual 151	normal	122.9	28.4	61	7	5.58333
individual 152	normal	132.7	43.3	47.5	7	6.98333
individual 153	normal	118.6	30.6	57.2	5	7.7
individual 154	normal	127.7	26.5	62.3	6	7.78
individual 155	normal	125.3	22.4	55.6	7	7.88333
individual 156	normal	123.3	52.1	43.2	5	7
individual 157	normal	135.6	26.4	64.5	6	8.94
individual 158	normal	141.9	32.1	63.4	8	6.62857
individual 159	normal	126.7	25.3	64.1	6	7.46
individual 160	normal	108.9	40.4	41.5	4	9
individual 161	normal	135.2	26.3	68	6	8.18
individual 162	normal	136.4	35.3	61.9	7	6.53333
individual 163	normal	117.5	47.5	56.4	3	6.8
individual 164	normal	121.9	28.5	63.2	6	6.04
individual 165	normal	113.2	27.5	57.5	4	9.4
individual 166	normal	128.6	32	54.2	7	7.06667
individual 167	normal	106.4	28.6	47.5	5	7.575
individual 168	normal	105.3	29.7	57	4	6.2
individual 169	normal	154.3	27.5	77.4	9	6.175
individual 170	normal	120.7	30.8	56.4	6	6.7
individual 171	normal	118.6	55.3	45.6	5	4.425
individual 172	normal	113.1	44.2	47.5	4	7.13333
individual 173	normal	109.7	32.4	30.9	4	15.4667
individual 174	normal	125.3	37.5	65.3	6	4.5
individual 175	normal	130.8	25.2	65.3	6	8.06
individual 176	normal	121.9	24.1	61.9	5	8.975
individual 177	normal	121.5	28.3	58.6	5	8.65
individual 178	normal	126.4	27.5	59.9	7	6.5
individual 179	normal	133.1	26.4	60.8	7	7.65
individual 180	normal	108.6	35.5	49	4	8.03333
individual 181	normal	148.3	27.1	73.5	9	5.9625
individual 182	normal	98.8	28.3	49.2	3	10.65
individual 183	normal	131.6	46.3	65.3	5	5
individual 184	normal	125.5	32.2	62.2	5	7.775
individual 185	normal	117.7	28.1	61.2	5	7.1
individual 186	normal	125.7	34.1	64.1	5	6.875
individual 187	normal	123.8	41	57.1	4	8.56667
individual 188	normal	125.9	32.2	66.1	5	6.9
individual 189	normal	113.8	36.2	56	6	4.32
individual 190	normal	122.9	37.3	49.3	6	7.26
individual 191	normal	128.6	23.4	61.3	6	8.78
individual 192	normal	125.2	31.2	50.2	4	14.6
individual 193	normal	100.6	40.5	48.3	3	5.9
individual 194	normal	126.1	20.4	57.4	7	8.05
individual 195	normal	113.9	30.5	53.1	5	7.575
individual 196	normal	123.2	26.4	60.1	6	7.34
individual 197	normal	116.8	26.6	64.6	4	8.53333
individual 198	normal	113.7	15.5	57.2	6	8.2
individual 199	normal	103.9	25.6	50.3	4	9.33333
individual 200	normal	103.8	16.1	60.4	5	6.825
individual 201	down-curved	46.5	5.6	21.3	4	6.53333
individual 202	down-curved	47.2	11.3	18.8	6	3.42
individual 203	down-curved	44.5	11.7	25.2	5	1.9
individual 204	down-curved	46.7	13.4	28.9	7	0.733333
individual 205	down-curved	50.2	11.2	24.5	5	3.625
individual 206	down-curved	46.7	14.5	22.3	6	1.98
individual 207	down-curved	50.3	6.5	27.6	5	4.05
individual 208	down-curved	52.3	8.9	31.2	6	2.44
individual 209	down-curved	50.1	9.9	24.5	8	2.24286
individual 210	down-curved	47.5	15.5	21.4	6	2.12
individual 211	down-curved	51.2	13.3	24.5	5	3.35
individual 212	down-curved	58.7	16.5	28.9	6	2.66
individual 213	down-curved	32.3	11.4	13.3	5	1.9
individual 214	down-curved	51.2	18.7	19.9	5	3.15
individual 215	down-curved	53.2	17.8	19.4	5	4
individual 216	down-curved	44.3	12.3	18.8	7	2.2
individual 217	down-curved	44.6	11.3	23.4	5	2.475
individual 218	down-curved	56.6	13.3	31.4	5	2.975
individual 219	down-curved	57.6	13.5	28.9	5	3.8
individual 220	down-curved	54.3	16.5	28.9	8	1.27143
individual 221	down-curved	46.5	9.2	26.5	4	3.6
individual 222	down-curved	36.8	9.9	26.2	3	0.35
individual 223	down-curved	52.5	8.6	28.7	6	3.04
individual 224	down-curved	55.6	7.4	29.2	6	3.8
individual 225	down-curved	61.2	10.8	17.8	5	8.15
individual 226	down-curved	52.1	15.5	26.3	7	1.71667
individual 227	down-curved	52.4	8.8	26.7	6	3.38
individual 228	down-curved	49.8	13.8	17.6	7	3.06667
individual 229	down-curved	55.7	7.9	21.2	5	6.65
individual 230	down-curved	54.4	11.3	17.7	5	6.35
individual 231	down-curved	44.6	9.5	21.2	6	2.78
individual 232	down-curved	33.5	9.8	14.7	4	3
individual 233	down-curved	47.6	7.4	23.5	7	2.78333
individual 234	down-curved	43.2	13.5	27.8	5	0.475
individual 235	down-curved	54.8	15.2	20.3	5	4.825
individual 236	down-curved	51.7	9.4	29.7	6	2.52
individual 237	down-curved	60.6	6.9	31.3	6	4.48
individual 238	down-curved	40.8	7.4	16.5	5	4.225
individual 239	down-curved	59.8	10.3	32.2	6	3.46
individual 240	down-curved	41.3	6.4	20.2	4	4.9
individual 241	down-curved	54.5	11	34.5	7	1.5
individual 242	down-curved	44.2	13.2	25.4	3	2.8
individual 243	down-curved	51.9	10.3	23.2	5	4.6
individual 244	down-curved	49.5	11.2	26.9	10	1.26667
individual 245	down-curved	44.5	9.8	25.4	4	3.1
individual 246	down-curved	41.2	9.8	23.2	5	2.05
individual 247	down-curved	51	8.7	36.4	4	1.96667
individual 248	down-curved	44.6	16.2	19	3	4.7
individual 249	down-curved	51.4	14.7	25.6	5	2.775
individual 250	down-curved	49.5	5	23.2	7	3.55
individual 251	down-curved	57.3	10.2	23.4	6	4.74
individual 252	down-curved	48.8	9	20	6	3.96
individual 253	down-curved	48.1	11.3	30.8	4	2
individual 254	down-curved	62.1	13.5	31.2	7	2.9
individual 255	down-curved	55.8	8.7	24.7	6	4.48
individual 256	down-curved	43.1	8.7	16.2	4	6.06667
individual 257	down-curved	69.3	12.5	35.3	9	2.6875
individual 258	down-curved	64.2	14.3	17.5	8	4.62857
individual 259	down-curved	56.8	12.4	24.7	8	2.81429
individual 260	down-curved	53.7	9.6	28.7	6	3.08
individual 261	down-curved	58.4	4.8	19.7	6	6.78
individual 262	down-curved	36.6	8.2	16.4	3	6
individual 263	down-curved	43.8	6.2	25.4	4	4.06667
individual 264	down-curved	39.9	6.5	19.8	4	4.53333
individual 265	down-curved	56.9	5.6	23.2	7	4.68333
individual 266	down-curved	48.5	16.2	24.5	5	1.95
individual 267	down-curved	47.3	8.9	24.5	6	2.78
individual 268	down-curved	42.3	7.8	21.3	5	3.3
individual 269	down-curved	50	2.4	28.4	7	3.2
individual 270	down-curved	50.1	8.9	28.9	5	3.075
individual 271	down-curved	39.8	13.4	21.4	3	2.5
individual 272	down-curved	48.9	13.4	24.6	5	2.725
individual 273	down-curved	37.6	3.5	22.4	5	2.925
individual 274	down-curved	28.9	4.5	18.4	4	2
individual 275	down-curved	42.4	8.9	21.4	5	3.025
individual 276	down-curved	44.5	11.3	25.6	7	1.26667
individual 277	down-curved	38.9	13.4	23.4	4	0.7
individual 278	down-curved	49.4	11.3	24.5	6	2.72
individual 279	down-curved	50.6	9.9	25.6	6	3.02
individual 280	down-curved	46.3	14.5	22.2	4	3.2
individual 281	down-curved	41.4	12.3	15.6	5	3.375
individual 282	down-curved	48.9	11.2	25.6	7	2.01667
individual 283	down-curved	36.7	6.5	24.2	5	1.5
individual 284	down-curved	47.8	10.2	24.6	8	1.85714
individual 285	down-curved	49.6	13.4	26.7	6	1.9
individual 286	down-curved	48.9	7.6	24.5	7	2.8
individual 287	down-curved	43.4	8.9	22.6	7	1.98333
individual 288	down-curved	46.7	12.3	22.4	7	2
individual 289	down-curved	47.6	8.7	25.6	5	3.325
individual 290	down-curved	57.8	13.4	28.9	6	3.1
individual 291	down-curved	40.4	7.7	25.6	5	1.775
individual 292	down-curved	47.8	13.4	22.5	5	2.975
individual 293	down-curved	50.6	8.9	23.4	7	3.05
individual 294	down-curved	37.6	5.6	18.3	6	2.74
individual 295	down-curved	47.6	11.3	22.4	7	2.31667
individual 296	down-curved	57.8	13.2	28.9	6	3.14
individual 297	down-curved	43.4	12.3	20.1	5	2.75
individual 298	down-curved	43.4	7.7	28.6	4	2.36667
individual 299	down-curved	45.3	12.3	23.4	5	2.4
individual 300	down-curved	42.3	6.3	21.2	7	2.46667
individual 301	down-curved	41.2	6.7	23.4	4	3.7
individual 302	down-curved	49.8	9.7	24.5	5	3.9
individual 303	down-curved	46.6	8.8	25.6	7	2.03333
individual 304	down-curved	38.9	8.8	21.2	4	2.96667
individual 305	down-curved	47.6	12.3	26.7	6	1.72
individual 306	down-curved	53.4	12.3	26.7	5	3.6
individual 307	down-curved	49.8	13.4	25.6	7	1.8
individual 308	down-curved	51.2	13.4	26.7	4	3.7
individual 309	down-curved	47.6	11.3	22.5	5	3.45
individual 310	down-curved	36.7	11.2	8.9	6	3.32
individual 311	down-curved	32.3	7.6	21.2	2	3.5
individual 312	down-curved	52.3	11.4	27.6	6	2.66
individual 313	down-curved	42.3	9.8	24.5	6	1.6
individual 314	down-curved	51.2	14.5	34.2	5	0.625
individual 315	down-curved	49.2	7.5	32.3	3	4.7
individual 316	down-curved	24.6	4.2	12.1	2	8.3
individual 317	down-curved	54.5	6.7	32.9	4	4.96667
individual 318	down-curved	49.9	7.8	29.8	5	3.075
individual 319	down-curved	43.2	16.5	18.9	4	2.6
individual 320	down-curved	57.8	9.2	32.2	6	3.28
individual 321	down-curved	55.6	17	37.8	4	0.266667
individual 322	down-curved	42.3	14.5	22.3	3	2.75
individual 323	down-curved	56.8	12.3	32.7	6	2.36
individual 324	down-curved	59.8	12.3	30.2	4	5.76667
individual 325	down-curved	59.9	5.6	31.3	5	5.75
individual 326	down-curved	43.2	8.8	31.3	3	1.55
individual 327	down-curved	43.5	11.2	21.3	3	5.5
individual 328	down-curved	42.2	10.8	21.3	4	3.36667
individual 329	down-curved	48.3	9.8	23.1	5	3.85
individual 330	down-curved	35.5	7.8	21.2	3	3.25
individual 331	down-curved	64.2	12.1	33.2	6	3.78
individual 332	down-curved	43.1	4.2	21.2	3	8.85
individual 333	down-curved	46.2	8.2	29.2	3	4.4
individual 334	down-curved	58.8	14.5	35	5	2.325
individual 335	down-curved	41	11.9	22	3	3.55
individual 336	down-curved	51.2	12.7	25.6	7	2.15
individual 337	down-curved	45.6	11.2	21.6	3	6.4
individual 338	down-curved	55.9	8.7	33.2	6	2.8
individual 339	down-curved	57.5	9.8	34.2	6	2.7
individual 340	down-curved	46.3	9	23.8	5	3.375
individual 341	down-curved	46.7	9.9	23.4	4	4.46667
individual 342	down-curved	39.8	8.3	19.5	5	3
individual 343	down-curved	39.8	6.5	25.2	5	2.025
individual 344	down-curved	43.5	9	24.5	5	2.5
individual 345	down-curved	56.9	13.5	34.5	4	2.96667
individual 346	down-curved	33.2	7.8	16.3	4	3.03333
individual 347	down-curved	55.2	9.2	29.1	6	3.38
individual 348	down-curved	54.5	11.5	32.3	4	3.56667
individual 349	down-curved	50.2	8.7	24.5	4	5.66667
individual 350	down-curved	54.6	11.3	35.5	4	2.6
individual 351	down-curved	60.5	8.7	35.8	9	2
individual 352	down-curved	54.3	3.5	29.5	4	7.1
individual 353	down-curved	57.8	5.6	31.8	5	5.1
individual 354	down-curved	45	2.1	33.4	6	1.9
individual 355	down-curved	41.8	7.8	22.9	3	5.55
individual 356	down-curved	40.9	10.1	26	2	4.8
individual 357	down-curved	51.2	12.3	31.9	5	1.75
individual 358	down-curved	52.8	9.2	34.4	4	3.06667
individual 359	down-curved	55.9	8	34	6	2.78
individual 360	down-curved	44.2	3.1	30.5	5	2.65
individual 361	down-curved	44.6	4.6	33.5	5	1.625
individual 362	down-curved	41.3	8.9	15.6	3	8.4
individual 363	down-curved	51.3	14.2	23.8	4	4.43333
individual 364	down-curved	51.9	11.8	32.2	5	1.975
individual 365	down-curved	31.5	6.3	16.2	3	4.5
individual 366	down-curved	61.3	7.2	38.2	5	3.975
individual 367	down-curved	49.2	8.3	30.8	5	2.525
individual 368	down-curved	44.2	11	30.3	3	1.45
individual 369	down-curved	61.2	5.6	42.3	6	2.66
individual 370	down-curved	41	12.2	25.3	4	1.16667
individual 371	down-curved	41	5.8	31.8	5	0.85
individual 372	down-curved	32	5.8	18.8	3	3.7
individual 373	down-curved	48.2	9.2	36.8	5	0.55
individual 374	down-curved	58.9	11.2	36.1	5	2.9
individual 375	down-curved	58.8	8.2	42.3	5	2.075
individual 376	down-curved	41	6.6	32.3	4	0.7
individual 377	down-curved	51.5	8.9	32	5	2.65
individual 378	down-curved	57.8	12.4	38.2	7	1.2
individual 379	down-curved	43.4	11.1	25.6	6	1.34
individual 380	down-curved	78.9	7.9	8.6	7	10.4
individual 381	down-curved	46.7	11.3	28.9	4	2.16667
individual 382	down-curved	42.3	5.6	25.6	5	2.775
individual 383	down-curved	52.3	7.8	37.6	6	1.38
individual 384	down-curved	42.3	11.4	18.9	10	1.33333
individual 385	down-curved	10.1	3.5	5.6	3	0.5
individual 386	down-curved	42.3	7.6	24.5	5	2.55
individual 387	down-curved	38.2	3.5	21.2	4	4.5
individual 388	down-curved	39.6	7.8	17.8	4	4.66667
individual 389	down-curved	51.2	6.5	32.3	5	3.1
individual 390	down-curved	51.4	7.5	25.6	6	3.66
individual 391	down-curved	52.3	10.8	28.9	7	2.1
individual 392	down-curved	43.4	11.2	14.5	6	3.54
individual 393	down-curved	44.6	14.8	14.5	6	3.06
individual 394	down-curved	51.2	7.8	24.5	7	3.15
individual 395	down-curved	42.3	11.3	17.8	4	4.4
individual 396	down-curved	50.2	12.3	15.6	5	5.575
individual 397	down-curved	43.4	5.6	25.6	5	3.05
individual 398	down-curved	48.9	6.5	28.9	5	3.375
individual 399	down-curved	46.7	11.2	23.3	4	4.06667
individual 400	down-curved	52.3	10.8	17.6	6	4.78
individual 401	down-curved	51.2	19.5	28.9	5	0.7
individual 402	down-curved	56.7	14.3	31.2	4	3.73333
individual 403	down-curved	46.5	13.4	27.6	4	1.83333
individual 404	down-curved	45.6	15.4	26.7	3	1.75
individual 405	down-curved	61.4	14.5	29.8	9	2.1375
individual 406	down-curved	38.9	8.5	19.8	5	2.65
individual 407	down-curved	54.2	7.5	32.3	5	3.6
individual 408	down-curved	56.2	14.8	21.2	5	5.05
individual 409	down-curved	48.4	6.5	16.7	6	5.04
individual 410	down-curved	43.4	7.8	22.3	9	1.6625
individual 411	down-curved	42.2	8.9	30.8	4	0.833333
individual 412	down-curved	45.5	14.4	26.7	5	1.1
individual 413	down-curved	32	7.8	12.3	4	3.96667
individual 414	down-curved	44.5	8.9	23.4	4	4.06667
individual 415	down-curved	48.9	11.4	21.3	5	4.05
individual 416	down-curved	44.5	10.3	20.3	5	3.475
individual 417	down-curved	52.3	14.5	21.3	7	2.75
individual 418	down-curved	44.5	13.3	21.4	5	2.45
individual 419	down-curved	49.8	11.4	21.4	7	2.83333
individual 420	down-curved	45.6	13.4	25.5	4	2.23333
individual 421	down-curved	56.7	9.9	34.5	4	4.1
individual 422	down-curved	58.8	18.4	24.5	7	2.65
individual 423	down-curved	54.4	14.6	23.4	6	3.28
