# Supplementary material for: Mapping a major QTL responsible for dwarf architecture in Brassica napus using a single-nucleotide polymorphism marker approach
Source: BMC Plant Biol. 2016 Aug 18;16:178. doi: 10.1186/s12870-016-0865-6 (PMC4991092; doi:10.1186/s12870-016-0865-6)
Supplement: Additional file 2: Table S2. — Detailed SNP genetic map. (XLSX 296 kb) [file 12870_2016_865_MOESM2_ESM.xlsx]

## Sheet: map
Table S2. Detailed SNP genetic map
LG	Locus	SNP	Original name
A01	0	M01224	Bn-A01-p25200386
A01	9.669	M01816	Bn-A09-p5332906
A01	9.669	M01835	Bn-A01-p2864193
A01	13.817	M01719	Bn-A01-p28047872
A01	14.676	M34230	Bn-A01-p27936360
A01	15.54	M01649	Bn-scaff_22466_1-p996116
A01	15.54	M01690	Bn-A01-p27907422
A01	17.585	M01833	Bn-scaff_22527_1-p183208
A01	18.604	M01579	Bn-A10-p12318696
A01	18.604	M01788	Bn-A01-p28261145
A01	18.604	M51596	Bn-A09-p5327731
A01	19.016	M01577	Bn-A10-p12324365
A01	19.016	M01795	Bn-scaff_22527_1-p155460
A01	19.016	M01814	Bn-A09-p5337372
A01	19.016	M01818	Bn-A01-p285120
A01	19.016	M01827	Bn-A01-p28592050
A01	19.016	M01832	Bn-scaff_22527_1-p180772
A01	19.016	M01834	Bn-A01-p2861502
A01	19.016	M17000	Bn-A01-p5070565
A01	19.016	M39496	Bn-A01-p28360889
A01	19.016	M47618	Bn-Scaffold000167-p105601
A01	19.016	M51595	Bn-A09-p5329868
A01	19.371	M01782	Bn-scaff_22523_1-p25484
A01	19.371	M01783	Bn-A01-p28245023
A01	19.371	M01784	Bn-A01-p28222170
A01	19.371	M01785	Bn-A01-p28249918
A01	19.889	M01771	Bn-scaff_22481_1-p277605
A01	19.889	M01772	Bn-scaff_22481_1-p281546
A01	19.889	M01774	Bn-scaff_22481_1-p85423
A01	19.889	M01777	Bn-scaff_22500_1-p323853
A01	19.889	M01786	Bn-A01-p28250936
A01	19.889	M01787	Bn-A01-p2825565
A01	20.141	M01781	Bn-scaff_22518_1-p1483
A01	22.872	M34228	Bn-A01-p27928239
A01	23.805	M51408	Bn-A01-p27622168
A01	24.528	M40597	Bn-scaff_16445_1-p268218
A01	24.528	M51404	Bn-A01-p276866
A01	24.528	M51407	Bn-A01-p27623686
A01	26.395	M01388	Bn-A01-p26658327
A01	26.395	M01404	Bn-A01-p26914851
A01	26.395	M01407	Bn-A01-p26910983
A01	26.395	M01414	Bn-A01-p26921609
A01	26.395	M01415	Bn-A01-p26940404
A01	26.395	M01467	Bn-A01-p27125649
A01	26.395	M01476	Bn-A01-p4908924
A01	26.395	M01478	Bn-A01-p4877343
A01	26.395	M01483	Bn-A01-p27225628
A01	27.306	M01212	Bn-A01-p2509163
A01	27.306	M01213	Bn-A01-p25099980
A01	27.306	M01214	Bn-A01-p25100490
A01	27.306	M01216	Bn-A01-p25117730
A01	27.306	M01217	Bn-A01-p25143334
A01	27.306	M01218	Bn-A01-p25171870
A01	27.306	M01219	Bn-A01-p25175675
A01	27.306	M01220	Bn-A01-p2517658
A01	27.306	M01221	Bn-A01-p25183707
A01	27.306	M01223	Bn-A01-p25199395
A01	27.306	M01225	Bn-A01-p25235998
A01	27.306	M01226	Bn-A01-p25255567
A01	27.306	M01329	Bn-A01-p25555508
A01	27.306	M01330	Bn-A01-p25561204
A01	27.306	M01331	Bn-A01-p25562652
A01	27.306	M01332	Bn-A01-p25572254
A01	27.306	M01333	Bn-A01-p25570701
A01	27.306	M01334	Bn-A01-p25577348
A01	27.306	M01371	Bn-A01-p26543758
A01	27.306	M27041	Bn-scaff_15747_1-p339862
A01	27.306	M27047	Bn-scaff_15747_1-p396080
A01	27.306	M27052	Bn-scaff_15747_1-p108647
A01	27.306	M37737	Bn-scaff_15747_1-p62899
A01	27.306	M47138	Bn-scaff_15747_1-p401496
A01	32.057	M01037	Bn-A01-p2431503
A01	33.02	M00974	Bn-A01-p2365667
A01	33.02	M00975	Bn-A01-p23658023
A01	33.02	M00976	Bn-A01-p23672301
A01	33.02	M00979	Bn-A01-p23685978
A01	33.02	M00980	Bn-A01-p23694782
A01	33.02	M00981	Bn-A01-p23718726
A01	33.02	M00983	Bn-A01-p23728095
A01	33.02	M00985	Bn-A01-p23736208
A01	33.02	M00986	Bn-A01-p23739022
A01	33.02	M00987	Bn-A01-p23763782
A01	33.02	M00988	Bn-A01-p23772904
A01	33.02	M00989	Bn-A01-p442492
A01	33.02	M00990	Bn-A01-p23785561
A01	33.02	M00991	Bn-A01-p23809071
A01	33.02	M00992	Bn-A01-p23810423
A01	33.02	M00994	Bn-A01-p23815268
A01	33.02	M00995	Bn-A01-p23819116
A01	33.02	M00997	Bn-A01-p23843030
A01	33.02	M00998	Bn-A01-p23843222
A01	33.02	M00999	Bn-A01-p23859890
A01	33.02	M01000	Bn-A01-p2387124
A01	33.02	M01001	Bn-A01-p23873720
A01	33.02	M01003	Bn-A01-p23886020
A01	33.02	M01004	Bn-A01-p23905191
A01	33.02	M01005	Bn-A01-p23935076
A01	33.02	M01006	Bn-A01-p2393817
A01	33.02	M01007	Bn-A01-p23938571
A01	33.02	M01008	Bn-A01-p23943508
A01	33.02	M01009	Bn-A01-p23948008
A01	33.02	M01011	Bn-A01-p23961368
A01	33.909	M00261	Bn-A01-p19583736
A01	34.396	M00302	Bn-A01-p19813138
A01	34.396	M00668	Bn-A01-p23281709
A01	34.396	M00670	Bn-A01-p23282001
A01	34.396	M00673	Bn-A01-p23303284
A01	34.396	M00674	Bn-A01-p23321507
A01	34.396	M00675	Bn-A01-p23321771
A01	34.396	M00676	Bn-A01-p23322377
A01	34.396	M00679	Bn-A10-p13094022
A01	34.396	M00680	Bn-A10-p13104354
A01	34.396	M00681	Bn-A01-p4164843
A01	34.396	M00682	Bn-A01-p4167795
A01	34.396	M00695	Bn-A01-p4077105
A01	34.396	M00697	Bn-A01-p4070059
A01	34.396	M00698	Bn-A01-p4041055
A01	34.396	M00699	Bn-A01-p4027402
A01	34.396	M00700	Bn-A01-p4023655
A01	34.396	M00704	Bn-A01-p2197976
A01	34.396	M00705	Bn-A01-p21980567
A01	34.396	M00706	Bn-A01-p21997686
A01	34.396	M00707	Bn-A01-p21998517
A01	34.396	M00708	Bn-A01-p22014179
A01	34.396	M00709	Bn-A01-p22014707
A01	34.396	M00713	Bn-scaff_22466_1-p746149
A01	34.396	M00715	Bn-A01-p22038749
A01	34.396	M00716	Bn-A01-p22038776
A01	34.396	M00720	Bn-A01-p220693
A01	34.396	M00721	Bn-A01-p2207452
A01	34.396	M00726	Bn-A01-p22087629
A01	34.396	M00728	Bn-A01-p22182442
A01	34.396	M00729	Bn-A01-p2221110
A01	34.396	M00731	Bn-A01-p22265175
A01	34.396	M00737	Bn-A01-p224469
A01	34.396	M00739	Bn-A01-p2245780
A01	34.396	M00742	Bn-A01-p2246373
A01	34.396	M00743	Bn-A01-p2251106
A01	34.396	M00749	Bn-A01-p4230829
A01	34.396	M00752	Bn-A01-p4235273
A01	34.396	M00763	Bn-A01-p4452779
A01	34.396	M00766	Bn-A01-p4378321
A01	34.396	M00768	Bn-A01-p4377760
A01	34.396	M00771	Bn-A01-p4353657
A01	34.396	M00816	Bn-A01-p23087044
A01	34.396	M00817	Bn-A01-p23087707
A01	34.396	M00821	Bn-A01-p23096147
A01	34.396	M00826	Bn-A01-p2340359
A01	34.396	M00828	Bn-A01-p23448661
A01	34.396	M00831	Bn-A01-p23472646
A01	34.396	M00837	Bn-A01-p23486950
A01	34.396	M00847	Bn-A01-p23560747
A01	34.396	M00854	Bn-A01-p23602361
A01	34.396	M28264	Bn-scaff_15714_1-p1210756
A01	34.396	M35829	Bn-scaff_15712_9-p617645
A01	34.396	M44856	Bn-A01-p19931596
A01	34.396	M49613	Bn-Scaffold000224-p65128
A01	34.896	M00155	Bn-scaff_22451_2-p68656
A01	35.228	M51830	Bn-A01-p19220693
A01	35.461	M00239	Bn-A01-p195253
A01	35.461	M00242	Bn-A01-p19527588
A01	35.461	M00243	Bn-A01-p19528388
A01	35.461	M00244	Bn-A01-p19535456
A01	35.461	M00245	Bn-A01-p19533568
A01	35.461	M00246	Bn-A01-p19540960
A01	35.461	M00248	Bn-A01-p19562202
A01	35.461	M00249	Bn-A01-p19564015
A01	35.461	M00254	Bn-A01-p19577901
A01	35.461	M00255	Bn-scaff_22461_1-p485
A01	35.461	M00256	Bn-A01-p19579243
A01	35.461	M00258	Bn-A01-p19581862
A01	35.461	M00259	Bn-A01-p19582940
A01	35.461	M00260	Bn-A01-p19583367
A01	35.461	M00263	Bn-A01-p19589837
A01	35.461	M00264	Bn-A01-p19589921
A01	35.461	M00267	Bn-A01-p19592804
A01	35.461	M00268	Bn-A01-p19593638
A01	35.461	M00269	Bn-A01-p19593702
A01	35.461	M00270	Bn-A01-p19594423
A01	35.461	M00271	Bn-A01-p19598162
A01	35.461	M00272	Bn-A01-p19599270
A01	35.461	M00274	Bn-A01-p19601137
A01	35.461	M00277	Bn-A01-p19602112
A01	35.566	M00294	Bn-A01-p19700004
A01	35.566	M00295	Bn-A01-p19712396
A01	35.566	M00298	Bn-A01-p1975231
A01	35.566	M00303	Bn-A01-p19840597
A01	35.566	M00305	Bn-A01-p19879925
A01	35.566	M00306	Bn-A01-p1990755
A01	35.566	M00307	Bn-A01-p19929280
A01	35.566	M00308	Bn-A01-p19931030
A01	35.566	M00415	Bn-A01-p20497397
A01	35.566	M00416	Bn-A01-p2053320
A01	35.566	M00417	Bn-scaff_15712_11-p63788
A01	35.566	M00418	Bn-A01-p20564016
A01	35.566	M00419	Bn-A01-p2065122
A01	35.566	M00421	Bn-A01-p206610
A01	35.566	M00422	Bn-scaff_22466_1-p172312
A01	35.566	M00423	Bn-A01-p2067006
A01	35.566	M00424	Bn-A10-p14384277
A01	35.566	M00425	Bn-A01-p20679722
A01	35.566	M00426	Bn-A01-p2069218
A01	35.566	M00427	Bn-A01-p20692707
A01	35.566	M00430	Bn-A01-p207098
A01	35.566	M00431	Bn-A01-p207363
A01	35.566	M00432	Bn-A01-p20745330
A01	35.566	M00433	Bn-A01-p20745820
A01	35.566	M00434	Bn-A01-p20753932
A01	35.566	M00435	Bn-A01-p20761933
A01	35.566	M00436	Bn-A01-p20782963
A01	35.566	M00437	Bn-A01-p20783867
A01	35.566	M00438	Bn-A01-p20784377
A01	35.566	M00439	Bn-A01-p20789828
A01	35.566	M00466	Bn-A01-p20909816
A01	35.566	M00471	Bn-A01-p20987149
A01	35.566	M00482	Bn-scaff_22466_1-p173172
A01	35.566	M00483	Bn-A01-p21035670
A01	35.566	M00484	Bn-A01-p21038677
A01	35.566	M00485	Bn-A01-p21075183
A01	35.566	M00486	Bn-A01-p21079129
A01	35.566	M00487	Bn-A01-p21079348
A01	35.566	M00490	Bn-A01-p21079774
A01	35.566	M00494	Bn-A01-p21103014
A01	35.566	M00500	Bn-A01-p3707366
A01	35.566	M00634	Bn-A01-p21931622
A01	35.566	M00635	Bn-A01-p21931853
A01	35.566	M00636	Bn-A01-p21937985
A01	35.566	M00637	Bn-A01-p21938751
A01	35.566	M12567	Bn-A10-p13038966
A01	35.566	M51739	Bn-A01-p19762477
A01	35.566	M51741	Bn-A01-p1977270
A01	35.566	M51743	Bn-A10-p13323873
A01	35.566	M51848	Bn-A01-p21931498
A01	36.18	M00110	Bn-A01-p18705556
A01	36.18	M00112	Bn-A01-p18711867
A01	36.18	M00151	Bn-scaff_22451_2-p556715
A01	36.18	M00161	Bn-A01-p19116006
A01	36.18	M00163	Bn-A01-p19122048
A01	36.18	M00165	Bn-A01-p19132144
A01	36.18	M00170	Bn-A01-p19156177
A01	36.18	M00178	Bn-A01-p3666241
A01	36.18	M00179	Bn-A01-p3703676
A01	36.914	M00164	Bn-A01-p19125668
A01	36.914	M00238	Bn-A01-p1951988
A01	37.589	M00086	Bn-A01-p19107773
A01	37.589	M00087	Bn-A01-p19108439
A01	37.589	M00089	Bn-A01-p19108743
A01	37.589	M00090	Bn-A01-p19108849
A01	37.589	M00092	Bn-A01-p19110384
A01	37.589	M00093	Bn-A01-p19110508
A01	37.589	M00096	Bn-A01-p19111246
A01	37.589	M00105	Bn-A01-p18702163
A01	37.589	M25520	Bn-A10-p8823141
A01	38.751	M00056	Bn-A10-p12368127
A01	38.751	M25496	Bn-scaff_24236_1-p449463
A01	40.319	M00012	Bn-scaff_22451_2-p258637
A01	40.319	M00013	Bn-A10-p119498
A01	45.321	M02609	Bn-A01-p18178802
A01	45.321	M02611	Bn-A01-p18197352
A01	45.321	M02612	Bn-A10-p15601027
A01	47.951	M02409	Bn-scaff_22563_1-p141884
A01	47.951	M02410	Bn-scaff_22563_1-p143429
A01	47.951	M02411	Bn-scaff_22563_1-p143668
A01	47.951	M02413	Bn-scaff_22563_1-p23133
A01	47.951	M02414	Bn-scaff_22563_1-p24295
A01	47.951	M02419	Bn-A07-p1810459
A01	47.951	M02425	Bn-A01-p1772621
A01	47.951	M02429	Bn-A01-p1773289
A01	47.951	M02431	Bn-A01-p17751647
A01	47.951	M02432	Bn-A01-p17755236
A01	47.951	M02434	Bn-A01-p17771411
A01	47.951	M19755	Bn-scaff_23795_1-p448426
A01	47.951	M38205	Bn-A10-p750464
A01	48.152	M02441	Bn-A01-p3567127
A01	48.152	M02442	Bn-A01-p3573045
A01	48.152	M02443	Bn-A01-p3576068
A01	48.152	M37164	Bn-scaff_15766_1-p11043
A01	48.665	M02394	Bn-A01-p17629628
A01	48.665	M02396	Bn-A01-p17636122
A01	48.665	M02399	Bn-A01-p1768443
A01	48.665	M02402	Bn-A01-p17696068
A01	48.665	M02445	Bn-scaff_15763_1-p87690
A01	48.665	M02447	Bn-A01-p17806607
A01	48.665	M02449	Bn-A01-p17839637
A01	49.005	M02427	Bn-A01-p17728772
A01	49.926	M02365	Bn-A01-p17518305
A01	49.926	M02366	Bn-A01-p17518468
A01	49.926	M02367	Bn-A01-p17527782
A01	49.926	M02369	Bn-A01-p17536754
A01	49.926	M02371	Bn-A01-p17548227
A01	49.926	M02373	Bn-A01-p17549137
A01	49.926	M02374	Bn-A01-p17550125
A01	49.926	M02376	Bn-A01-p17550588
A01	49.926	M02379	Bn-A10-p14711221
A01	49.926	M02380	Bn-A10-p16067573
A01	49.926	M02381	Bn-A01-p17552389
A01	49.926	M02382	Bn-A01-p17553462
A01	49.926	M02383	Bn-A01-p17555906
A01	49.926	M02391	Bn-A01-p17625721
A01	49.926	M02392	Bn-A01-p17626052
A01	49.926	M02393	Bn-A01-p17629571
A01	49.926	M07189	Bn-A10-p14160561
A01	50.886	M02343	Bn-A01-p1745099
A01	50.886	M02354	Bn-scaff_22563_1-p112977
A01	50.886	M02358	Bn-A01-p17492348
A01	50.886	M02361	Bn-A01-p17498057
A01	52.102	M02328	Bn-A01-p17296147
A01	52.102	M45434	Bn-A10-p73025
A01	53.268	M02288	Bn-A01-p17118839
A01	53.268	M02291	Bn-A01-p17119126
A01	53.268	M02293	Bn-A01-p17121775
A01	53.268	M02294	Bn-scaff_22536_1-p339132
A01	53.268	M02297	Bn-A01-p17129906
A01	53.268	M02300	Bn-A01-p17137863
A01	53.268	M02302	Bn-A01-p17150875
A01	53.268	M02309	Bn-A01-p17174111
A01	53.268	M02312	Bn-A10-p7186465
A01	53.268	M02316	Bn-A01-p1719658
A01	54.113	M02239	Bn-scaff_22530_1-p60651
A01	54.113	M02240	Bn-A01-p1678541
A01	54.113	M02251	Bn-A01-p16893578
A01	54.113	M02271	Bn-A01-p17050843
A01	54.113	M02273	Bn-A01-p17052809
A01	56.518	M02189	Bn-A01-p16461639
A01	56.518	M02195	Bn-A01-p16529313
A01	56.518	M02198	Bn-A01-p16537866
A01	58.27	M02166	Bn-A01-p16389291
A01	58.27	M02172	Bn-A01-p1639922
A01	58.27	M02174	Bn-A01-p333856
A01	58.27	M02175	Bn-A01-p3323476
A01	58.27	M02176	Bn-A01-p3307173
A01	58.27	M02177	Bn-A01-p344884
A01	58.27	M02178	Bn-A01-p340954
A01	58.27	M02179	Bn-A01-p16403023
A01	58.27	M02180	Bn-A01-p16404320
A01	58.27	M02181	Bn-A01-p1641033
A01	58.27	M02184	Bn-A01-p16436191
A01	58.456	M02182	Bn-A01-p16418499
A01	59.499	M02098	Bn-A01-p16200217
A01	59.499	M02099	Bn-A01-p16217917
A01	59.499	M02100	Bn-A01-p16220364
A01	59.499	M02101	Bn-A01-p16221475
A01	59.499	M02102	Bn-A01-p3123580
A01	59.499	M02103	Bn-A01-p3134159
A01	59.499	M02104	Bn-A01-p3136468
A01	59.499	M02105	Bn-A01-p3137277
A01	59.499	M02106	Bn-A01-p314983
A01	59.499	M02107	Bn-A01-p3152636
A01	59.499	M02108	Bn-A01-p3169855
A01	59.499	M02110	Bn-scaff_22527_1-p431174
A01	59.499	M02111	Bn-A10-p16249484
A01	59.499	M02113	Bn-A10-p6323527
A01	59.499	M02115	Bn-A01-p16221732
A01	59.499	M02116	Bn-A01-p16222086
A01	62.319	M02080	Bn-A01-p16123649
A01	62.319	M02089	Bn-A01-p16135537
A01	63.239	M02070	Bn-A01-p16103425
A01	63.239	M02071	Bn-A01-p16106314
A01	63.239	M02072	Bn-A01-p16106372
A01	63.239	M02073	Bn-A01-p16111263
A01	63.239	M02074	Bn-scaff_22527_1-p412841
A01	63.239	M02075	Bn-scaff_22527_1-p413147
A01	63.239	M02076	Bn-A01-p16121664
A01	65.036	M01918	Bn-A10-p15977416
A01	65.036	M01919	Bn-A10-p15455862
A01	65.036	M01922	Bn-A01-p14247718
A01	65.036	M01934	Bn-A10-p14545046
A01	65.036	M01942	Bn-A01-p145676
A01	65.036	M01966	Bn-A01-p14942681
A01	65.036	M01976	Bn-A01-p14949030
A01	65.036	M01980	Bn-A01-p14960233
A01	65.036	M01984	Bn-A01-p15000468
A01	65.036	M01985	Bn-A01-p150028
A01	65.036	M01991	Bn-A01-p15092778
A01	65.036	M01999	Bn-A01-p15182302
A01	65.036	M02028	Bn-A01-p15475038
A01	65.036	M02033	Bn-A01-p15489266
A01	65.036	M02037	Bn-A01-p15496772
A01	65.036	M02038	Bn-A01-p15497190
A01	65.036	M02046	Bn-A01-p1556145
A01	65.036	M39546	Bn-A10-p4985950
A01	65.036	M43417	Bn-A01-p14949121
A01	65.036	M43419	Bn-A10-p5185255
A01	65.036	M43420	Bn-A10-p5202031
A01	65.304	M02051	Bn-A01-p1570761
A01	65.87	M01948	Bn-A01-p14723306
A01	65.87	M01950	Bn-A01-p1473188
A01	65.87	M02009	Bn-A01-p1530160
A01	65.87	M02029	Bn-A01-p15476640
A01	65.87	M02045	Bn-A01-p1551913
A01	65.87	M02048	Bn-A01-p15568028
A01	65.87	M02052	Bn-A01-p1578682
A01	65.87	M38556	Bn-scaff_15763_1-p604197
A01	66.87	M01897	Bn-A01-p14167866
A01	66.87	M01898	Bn-A01-p14168802
A01	66.87	M01899	Bn-A01-p14169412
A01	66.87	M01900	Bn-A01-p14181463
A01	66.87	M01901	Bn-A01-p14181829
A01	66.87	M01902	Bn-A01-p14181651
A01	66.87	M01903	Bn-A01-p14191393
A01	69.123	M01853	Bn-A01-p3061223
A01	75.666	M02451	Bn-A01-p17849675
A01	75.666	M02452	Bn-A01-p178709
A02	0	M04365	Bn-A10-p12611994
A02	0	M04366	Bn-A10-p126180
A02	2.107	M04181	Bn-A01-p5385928
A02	2.107	M04189	Bn-A10-p13577876
A02	2.107	M51938	Bn-Scaffold012474-p89
A02	20.544	M03046	Bn-A01-p5239959
A02	22.844	M02917	Bn-A01-p5259856
A02	22.844	M02986	Bn-A01-p5245778
A02	22.844	M03006	Bn-A01-p5243036
A02	22.844	M03038	Bn-A01-p5242967
A02	22.844	M03061	Bn-scaff_22728_1-p1186894
A02	22.844	M03117	Bn-scaff_22728_1-p1249980
A02	22.844	M03980	Bn-A09-p8877444
A02	22.844	M03981	Bn-A09-p8828806
A02	22.844	M03992	Bn-A09-p8823667
A02	22.844	M04024	Bn-scaff_22728_1-p525702
A02	22.844	M04047	Bn-A09-p8823608
A02	22.844	M04051	Bn-A09-p8810292
A02	22.844	M04069	Bn-A09-p8798760
A02	22.844	M04070	Bn-A09-p8798692
A02	22.844	M04092	Bn-A09-p8793873
A02	22.844	M04115	Bn-A09-p8788225
A02	22.844	M04116	Bn-A09-p8787573
A02	22.844	M25265	Bn-scaff_15794_3-p147011
A02	24.408	M04184	Bn-A02-p23819797
A02	24.987	M04169	Bn-A01-p5330192
A02	24.987	M04172	Bn-A01-p5334474
A02	24.987	M04173	Bn-A01-p5335218
A02	24.987	M04175	Bn-A01-p5335372
A02	24.987	M04177	Bn-A01-p5357589
A02	24.987	M04178	Bn-A01-p5374990
A02	24.987	M04206	Bn-scaff_22728_1-p680144
A02	24.987	M04211	Bn-A01-p5485980
A02	25.896	M04225	Bn-A01-p5550226
A02	25.896	M04226	Bn-A01-p5553918
A02	25.896	M04227	Bn-A01-p5567077
A02	25.896	M04228	Bn-scaff_15798_1-p209412
A02	25.896	M04229	Bn-A01-p5567840
A02	25.896	M04231	Bn-A01-p5570110
A02	25.896	M04232	Bn-A01-p5570221
A02	25.896	M04234	Bn-A01-p5585071
A02	25.896	M04237	Bn-A01-p5586671
A02	25.896	M04241	Bn-A01-p5587840
A02	25.896	M04242	Bn-A01-p5590998
A02	25.896	M04244	Bn-A01-p5593317
A02	25.896	M04245	Bn-A01-p5593369
A02	25.896	M04246	Bn-A01-p5595319
A02	25.896	M04247	Bn-A01-p5599369
A02	25.896	M04248	Bn-A01-p5601232
A02	25.896	M25232	Bn-A01-p5508840
A02	26.953	M04364	Bn-A10-p12604580
A02	28.14	M37952	Bn-scaff_27401_1-p2581
A02	28.14	M37977	Bn-scaff_27421_1-p7596
A02	28.14	M37984	Bn-scaff_27421_1-p9941
A02	28.14	M37988	Bn-scaff_27451_1-p10905
A02	28.14	M37990	Bn-scaff_27451_1-p11121
A02	28.14	M38005	Bn-scaff_16069_1-p4484876
A02	28.981	M30713	Bn-scaff_15808_1-p433496
A02	30.92	M30693	Bn-scaff_15808_1-p56362
A02	39.751	M45132	Bn-scaff_15818_1-p3204783
A02	53.128	M45839	Bn-scaff_16069_1-p496534
A02	54.09	M45889	Bn-scaff_15818_2-p1902617
A02	66.729	M03142	Bn-A02-p13874627
A02	66.729	M42053	Bn-scaff_28498_1-p245004
A02	66.729	M42056	Bn-scaff_20901_1-p921488
A02	66.729	M42057	Bn-scaff_20901_1-p921558
A02	73.126	M36765	Bn-scaff_16027_1-p181998
A02	83.625	M40842	Bn-scaff_16027_1-p63045
A02	88.062	M24991	Bn-scaff_16055_1-p260739
A02	88.062	M24992	Bn-scaff_16092_1-p845686
A02	88.062	M24994	Bn-scaff_24236_1-p289180
A02	88.062	M25103	Bn-scaff_16055_1-p199617
A02	88.062	M25104	Bn-scaff_24236_1-p336523
A02	88.062	M25106	Bn-scaff_16055_1-p210809
A02	88.991	M25180	Bn-scaff_16064_1-p1129116
A02	89.899	M24023	Bn-scaff_16064_1-p22653
A02	89.899	M25187	Bn-scaff_16064_1-p1144557
A02	89.899	M25189	Bn-scaff_16064_1-p1146984
A02	89.899	M25190	Bn-scaff_16064_1-p1154213
A02	89.899	M30417	Bn-scaff_16095_1-p32625
A02	89.899	M30418	Bn-scaff_16095_1-p31859
A02	89.899	M30419	Bn-scaff_16095_1-p30079
A02	89.899	M30420	Bn-scaff_16095_1-p28021
A02	89.899	M30421	Bn-scaff_16095_1-p24601
A02	89.899	M39153	Bn-scaff_16064_1-p380045
A02	89.899	M39154	Bn-scaff_16064_1-p380874
A02	89.899	M39155	Bn-scaff_16064_1-p380597
A02	89.899	M39156	Bn-scaff_16064_1-p550807
A02	89.899	M39157	Bn-scaff_16064_1-p615620
A02	89.899	M39158	Bn-scaff_16064_1-p7157
A02	89.899	M39159	Bn-scaff_16064_1-p816197
A02	89.899	M39160	Bn-scaff_16064_1-p851692
A02	89.899	M39161	Bn-scaff_16064_1-p9281
A02	89.899	M39162	Bn-scaff_16064_1-p938130
A02	89.899	M39163	Bn-scaff_16064_1-p938404
A02	89.899	M39164	Bn-scaff_16069_1-p1044677
A02	89.899	M39165	Bn-scaff_16064_1-p948906
A02	89.899	M39166	Bn-scaff_16069_1-p1044999
A02	89.899	M39167	Bn-scaff_16069_1-p1050288
A02	89.899	M39168	Bn-scaff_16069_1-p1051812
A02	89.899	M39170	Bn-scaff_16069_1-p1104841
A02	89.899	M39171	Bn-scaff_16069_1-p1105012
A02	89.899	M39172	Bn-scaff_16069_1-p1111653
A02	89.899	M39173	Bn-scaff_16069_1-p1119721
A02	89.899	M39174	Bn-scaff_16069_1-p1126999
A02	89.899	M39175	Bn-scaff_27677_1-p301097
A02	89.899	M39205	Bn-scaff_16064_1-p215224
A02	89.899	M39206	Bn-scaff_16064_1-p233751
A02	89.899	M39208	Bn-scaff_16064_1-p24730
A02	89.899	M39210	Bn-scaff_16064_1-p253028
A02	89.899	M39211	Bn-scaff_16064_1-p266896
A02	89.899	M39212	Bn-scaff_16064_1-p26703
A02	89.899	M39213	Bn-scaff_16064_1-p271787
A02	89.899	M39214	Bn-scaff_16064_1-p322157
A02	89.899	M39215	Bn-scaff_16064_1-p341833
A02	89.899	M39216	Bn-scaff_16064_1-p346297
A02	89.899	M39217	Bn-scaff_16064_1-p360023
A02	89.899	M39218	Bn-scaff_16064_1-p375131
A02	89.899	M39219	Bn-scaff_16064_1-p364967
A02	93.283	M36452	Bn-scaff_16100_1-p890064
A02	93.75	M36410	Bn-scaff_16110_1-p111601
A02	93.75	M36411	Bn-scaff_16069_1-p198607
A02	93.75	M36412	Bn-scaff_16069_1-p1984754
A02	93.75	M36415	Bn-scaff_16069_1-p1959613
A02	93.75	M36422	Bn-scaff_16069_1-p1878508
A02	93.75	M36424	Bn-scaff_21820_1-p219356
A02	93.75	M36429	Bn-scaff_16069_1-p1789002
A02	93.75	M36432	Bn-scaff_16069_1-p1781070
A02	93.75	M36433	Bn-scaff_16069_1-p1776014
A02	93.75	M36434	Bn-scaff_16069_1-p1758432
A02	93.75	M36438	Bn-scaff_16069_1-p1695723
A02	93.75	M36440	Bn-scaff_16069_1-p1670012
A02	93.75	M36441	Bn-scaff_16069_1-p1668600
A02	93.75	M36443	Bn-scaff_16095_1-p43615
A02	93.75	M36445	Bn-scaff_16095_1-p72547
A02	93.75	M36450	Bn-scaff_16100_1-p617160
A02	93.75	M36456	Bn-scaff_16110_1-p1075231
A02	93.75	M36457	Bn-scaff_16110_1-p1076892
A02	93.75	M36460	Bn-scaff_16069_1-p1667961
A02	93.75	M36462	Bn-scaff_16069_1-p1595553
A02	96.571	M36408	Bn-scaff_16069_1-p2028001
A02	96.571	M36409	Bn-scaff_16069_1-p2027815
A02	97.506	M24661	Bn-scaff_16069_1-p2344701
A02	97.506	M24662	Bn-scaff_16069_1-p2295954
A02	97.506	M24663	Bn-scaff_16069_1-p2288017
A02	97.506	M24664	Bn-scaff_16069_1-p2323317
A02	97.506	M27766	Bn-scaff_24721_1-p32702
A02	97.506	M27769	Bn-scaff_16069_1-p2572350
A02	97.506	M27770	Bn-scaff_16069_1-p2572666
A02	97.506	M27771	Bn-scaff_16069_1-p2572825
A02	97.506	M27772	Bn-scaff_16069_1-p2572988
A02	97.506	M27773	Bn-scaff_24721_1-p37669
A02	97.506	M27774	Bn-scaff_16069_1-p2573143
A02	97.506	M27775	Bn-scaff_16069_1-p2573800
A02	97.506	M27776	Bn-scaff_16069_1-p2574446
A02	97.506	M27777	Bn-scaff_16069_1-p2574501
A02	97.506	M27778	Bn-scaff_16069_1-p2577034
A02	97.506	M27779	Bn-scaff_16069_1-p2577632
A02	97.506	M27780	Bn-scaff_16069_1-p2577660
A02	97.506	M27781	Bn-scaff_16069_1-p2584610
A02	97.506	M27782	Bn-scaff_16069_1-p2605852
A02	97.506	M27783	Bn-scaff_16069_1-p2371864
A02	97.506	M27784	Bn-scaff_16069_1-p2408540
A02	97.506	M27786	Bn-scaff_16069_1-p2571575
A02	97.506	M27787	Bn-scaff_16069_1-p2572205
A02	97.506	M27788	Bn-scaff_16069_1-p2572276
A02	97.506	M36362	Bn-scaff_19253_1-p555515
A02	97.506	M36389	Bn-scaff_16069_1-p2279233
A02	98.44	M29788	Bn-scaff_16069_1-p2607295
A02	98.44	M29789	Bn-scaff_16069_1-p2606374
A02	99.373	M25397	Bn-scaff_17750_1-p1193301
A02	99.373	M38253	Bn-scaff_16069_1-p2677978
A02	99.373	M38304	Bn-scaff_16069_1-p2984717
A02	99.373	M38305	Bn-scaff_16069_1-p2974287
A02	99.373	M38306	Bn-scaff_16069_1-p2946061
A02	99.373	M38307	Bn-scaff_16069_1-p289896
A02	99.373	M38308	Bn-scaff_16069_1-p2897181
A02	99.373	M38309	Bn-scaff_16069_1-p2885459
A02	99.373	M38310	Bn-scaff_16069_1-p2867813
A02	99.373	M38313	Bn-scaff_16069_1-p2866381
A02	99.373	M38314	Bn-scaff_16069_1-p2821319
A02	99.373	M38316	Bn-scaff_16069_1-p2821021
A02	99.373	M38317	Bn-scaff_16110_1-p111711
A02	99.373	M38318	Bn-scaff_16110_1-p1139348
A02	99.373	M38319	Bn-scaff_16110_1-p1181825
A02	99.373	M38320	Bn-scaff_16069_1-p2820796
A02	99.373	M38321	Bn-scaff_16069_1-p2765187
A02	99.373	M38323	Bn-scaff_16069_1-p2764934
A02	99.373	M38324	Bn-scaff_16069_1-p2722811
A02	99.373	M38325	Bn-scaff_16069_1-p270593
A02	99.373	M38326	Bn-scaff_16069_1-p2680364
A02	99.373	M50759	Bn-scaff_16069_1-p2653306
A02	99.373	M50760	Bn-scaff_16069_1-p261409
A02	99.373	M50762	Bn-scaff_16069_1-p263910
A02	100.282	M38290	Bn-scaff_16069_1-p3071064
A02	100.282	M38294	Bn-scaff_16069_1-p2996601
A02	100.282	M38295	Bn-scaff_16069_1-p2995798
A02	100.282	M38296	Bn-scaff_16069_1-p2995039
A02	100.282	M38297	Bn-scaff_16069_1-p2994988
A02	100.282	M38298	Bn-scaff_16069_1-p2994920
A02	100.282	M38300	Bn-scaff_16069_1-p2993184
A02	100.282	M38301	Bn-scaff_16069_1-p2994109
A02	100.282	M38302	Bn-scaff_16069_1-p2992969
A02	100.282	M38303	Bn-scaff_16069_1-p2992041
A02	101.186	M38495	Bn-scaff_16069_1-p3353330
A02	101.186	M38496	Bn-scaff_16069_1-p3352823
A02	101.772	M24826	Bn-scaff_16110_1-p1329125
A02	101.772	M24827	Bn-scaff_16110_1-p1324212
A02	101.772	M24828	Bn-scaff_16110_1-p1315734
A02	101.772	M24829	Bn-scaff_16110_1-p1250351
A02	101.772	M38256	Bn-scaff_16110_1-p1230955
A02	101.772	M38259	Bn-scaff_16110_1-p1185491
A02	101.772	M38260	Bn-scaff_16069_1-p3263731
A02	101.772	M38261	Bn-scaff_16069_1-p3232221
A02	101.772	M38263	Bn-scaff_16069_1-p3230919
A02	101.772	M38264	Bn-scaff_16069_1-p3217193
A02	101.772	M38265	Bn-scaff_16069_1-p3217156
A02	101.772	M38266	Bn-scaff_16069_1-p3214445
A02	101.772	M38267	Bn-scaff_16069_1-p3213241
A02	101.772	M38268	Bn-scaff_16069_1-p3212901
A02	101.772	M38269	Bn-scaff_16069_1-p3210581
A02	101.772	M38270	Bn-scaff_16069_1-p3210071
A02	101.772	M38271	Bn-scaff_27634_1-p120855
A02	101.772	M38272	Bn-scaff_21884_1-p644186
A02	101.772	M38273	Bn-scaff_16069_1-p3169850
A02	101.772	M38274	Bn-scaff_22148_1-p72416
A02	101.772	M38275	Bn-scaff_22148_1-p76088
A02	101.772	M38276	Bn-scaff_16069_1-p3154456
A02	101.772	M38277	Bn-scaff_16069_1-p3138539
A02	101.772	M38278	Bn-scaff_16069_1-p3135269
A02	101.772	M38279	Bn-scaff_16069_1-p3131384
A02	101.772	M38280	Bn-scaff_16069_1-p312043
A02	101.772	M38281	Bn-scaff_16069_1-p3117793
A02	101.772	M38282	Bn-scaff_16069_1-p3116027
A02	101.772	M38284	Bn-scaff_16069_1-p310760
A02	101.772	M38285	Bn-scaff_16069_1-p3099631
A02	101.772	M38286	Bn-scaff_16069_1-p3098868
A02	101.772	M38287	Bn-scaff_16069_1-p3311744
A02	101.772	M38311	Bn-scaff_16069_1-p3307439
A02	101.772	M38312	Bn-scaff_16069_1-p3275296
A02	101.772	M38315	Bn-scaff_16069_1-p3274782
A02	101.772	M38494	Bn-scaff_16069_1-p3375579
A02	101.772	M38497	Bn-scaff_16069_1-p3352485
A02	101.772	M38498	Bn-scaff_22290_1-p790
A02	101.772	M38499	Bn-scaff_16069_1-p3352379
A02	101.772	M38500	Bn-scaff_16069_1-p3352312
A02	101.772	M38502	Bn-scaff_16069_1-p3351498
A02	101.772	M38503	Bn-scaff_16069_1-p3351161
A02	101.772	M38504	Bn-scaff_16069_1-p3316989
A02	101.772	M38505	Bn-scaff_16069_1-p3316954
A02	101.772	M38506	Bn-scaff_16110_1-p1330898
A02	101.772	M38507	Bn-scaff_16110_1-p1329246
A02	101.772	M38509	Bn-scaff_27634_1-p85009
A02	101.772	M38512	Bn-scaff_27634_1-p85133
A02	101.772	M38513	Bn-scaff_16110_1-p1389044
A02	101.772	M38514	Bn-scaff_16110_1-p1389443
A02	101.772	M38515	Bn-scaff_16110_1-p139938
A02	105.097	M36630	Bn-scaff_21820_1-p222810
A02	105.097	M36631	Bn-scaff_17369_1-p841371
A02	105.097	M36632	Bn-scaff_16069_1-p3770706
A02	105.097	M36633	Bn-scaff_16069_1-p3750766
A02	107.883	M36619	Bn-A10-p14300320
A02	107.883	M36623	Bn-scaff_16069_1-p3909013
A02	107.883	M36624	Bn-scaff_16069_1-p3906310
A02	107.883	M36627	Bn-scaff_16069_1-p3864928
A02	107.883	M50103	Bn-scaff_16069_1-p3926701
A02	109.791	M29595	Bn-scaff_25094_1-p339638
A02	109.791	M29596	Bn-scaff_25094_1-p345039
A02	109.791	M29597	Bn-scaff_25094_1-p413818
A02	109.791	M29598	Bn-scaff_16110_1-p1591073
A02	109.791	M29600	Bn-scaff_16069_1-p4085872
A02	109.791	M29601	Bn-scaff_16069_1-p4074074
A02	109.791	M29602	Bn-scaff_16069_1-p4071609
A02	109.791	M29604	Bn-scaff_16069_1-p4068022
A02	109.791	M29605	Bn-scaff_16069_1-p4066907
A02	109.791	M29606	Bn-scaff_16069_1-p4066376
A02	109.791	M29607	Bn-scaff_16069_1-p4046078
A02	109.791	M29608	Bn-scaff_16069_1-p4045434
A02	109.791	M29609	Bn-scaff_16069_1-p4039727
A02	109.791	M29610	Bn-scaff_16069_1-p4035794
A02	109.791	M29612	Bn-scaff_16069_1-p4033876
A02	109.791	M29614	Bn-scaff_16069_1-p4007075
A02	109.791	M29615	Bn-scaff_16069_1-p396999
A02	109.791	M29617	Bn-scaff_16069_1-p3945232
A02	109.791	M29618	Bn-scaff_16069_1-p3942923
A02	110.621	M04088	Bn-A02-p23473807
A02	110.621	M29589	Bn-scaff_16069_1-p4240632
A02	110.621	M29590	Bn-scaff_16069_1-p4233471
A02	110.621	M29591	Bn-scaff_16069_1-p4228211
A02	110.621	M29592	Bn-scaff_16069_1-p419772
A02	110.621	M29669	Bn-scaff_16069_1-p4306874
A02	110.621	M29670	Bn-scaff_16069_1-p4304960
A02	110.621	M29671	Bn-scaff_16069_1-p4306415
A02	110.621	M29672	Bn-scaff_16069_1-p4277697
A02	110.621	M29673	Bn-scaff_25107_1-p20683
A02	110.621	M29674	Bn-scaff_16069_1-p4252709
A02	110.621	M29675	Bn-scaff_16069_1-p4246262
A02	110.881	M29613	Bn-scaff_16069_1-p4030811
A03	0	M51055	Bn-A03-p25423612
A03	0	M51058	Bn-A03-p25473832
A03	0	M51597	Bn-A03-p25839360
A03	0.729	M01252	Bn-A03-p25841013
A03	0.729	M07260	Bn-A03-p22820943
A03	0.729	M07364	Bn-scaff_18507_1-p1237364
A03	0.729	M07368	Bn-A03-p23485055
A03	0.729	M07370	Bn-A03-p23503118
A03	0.729	M07371	Bn-A03-p235039
A03	0.729	M07374	Bn-A03-p23526756
A03	0.729	M07388	Bn-A03-p25265364
A03	0.729	M25483	Bn-A03-p25111171
A03	0.729	M27673	Bn-scaff_16700_1-p75804
A03	0.729	M28362	Bn-A03-p23607037
A03	0.729	M38044	Bn-scaff_18903_1-p46251
A03	0.729	M39103	Bn-A03-p2342965
A03	0.729	M51052	Bn-Scaffold000565-p1686
A03	0.729	M51054	Bn-A03-p25408779
A03	0.729	M51056	Bn-A03-p25437069
A03	0.729	M51057	Bn-A03-p25471848
A03	0.729	M51059	Bn-A03-p25474850
A03	0.729	M51060	Bn-A03-p2548187
A03	0.729	M51061	Bn-A03-p25489551
A03	0.729	M51062	Bn-A03-p25494539
A03	0.729	M51063	Bn-A03-p25511978
A03	0.729	M51064	Bn-A03-p25521989
A03	0.729	M51066	Bn-A03-p25555423
A03	0.729	M51067	Bn-A03-p2557607
A03	0.729	M51068	Bn-A03-p25582691
A03	0.729	M51069	Bn-A03-p25584526
A03	0.729	M51070	Bn-A03-p25591818
A03	0.729	M51071	Bn-A03-p25599340
A03	0.729	M51072	Bn-A03-p25604179
A03	0.729	M51073	Bn-A03-p25606900
A03	0.729	M51074	Bn-A03-p25608893
A03	0.729	M51075	Bn-A03-p25614406
A03	0.729	M51076	Bn-A03-p25625732
A03	0.729	M51077	Bn-A03-p25629067
A03	0.729	M51078	Bn-A03-p25631316
A03	0.729	M51079	Bn-A03-p25636300
A03	0.729	M51080	Bn-A03-p25637279
A03	0.729	M51081	Bn-A03-p25640844
A03	0.729	M51085	Bn-A03-p25683964
A03	0.729	M51086	Bn-A03-p25681343
A03	0.729	M51087	Bn-A03-p25695855
A03	0.729	M51088	Bn-A03-p25704793
A03	0.729	M51089	Bn-A03-p25708944
A03	0.729	M51090	Bn-A03-p25715049
A03	0.729	M51091	Bn-A03-p25718518
A03	0.729	M51092	Bn-A03-p25718716
A03	0.729	M51093	Bn-A03-p25729227
A03	0.729	M51094	Bn-A03-p25729305
A03	0.729	M51097	Bn-A03-p25734907
A03	0.729	M51099	Bn-A03-p25751759
A03	0.729	M51100	Bn-A03-p25756310
A03	0.729	M51101	Bn-A03-p25765687
A03	0.729	M51103	Bn-A03-p25774773
A03	0.729	M51104	Bn-A03-p25774827
A03	0.729	M51105	Bn-A03-p25779411
A03	0.729	M51106	Bn-A03-p25785875
A03	0.729	M51107	Bn-A03-p2579866
A03	0.729	M51108	Bn-A03-p25801783
A03	0.729	M51109	Bn-A03-p25805632
A03	0.729	M51110	Bn-A03-p25810585
A03	0.729	M51111	Bn-A03-p25819955
A03	0.729	M51112	Bn-A03-p25825392
A03	0.729	M51113	Bn-A03-p25826578
A03	0.729	M51114	Bn-A03-p25827210
A03	0.729	M51115	Bn-A03-p25827833
A03	0.729	M51116	Bn-A03-p25828479
A03	0.729	M51119	Bn-A03-p23608564
A03	0.729	M51120	Bn-A03-p23609377
A03	0.729	M51121	Bn-A03-p23609934
A03	0.729	M51122	Bn-A03-p23621455
A03	0.729	M51123	Bn-A03-p23634723
A03	0.729	M51125	Bn-A03-p25314570
A03	0.729	M51378	Bn-A03-p25402717
A03	0.729	M51387	Bn-A10-p10020060
A03	0.729	M51394	Bn-A03-p25296332
A03	0.729	M51395	Bn-A03-p25314490
A03	0.729	M51800	Bn-A03-p23663605
A03	1.235	M07183	Bn-A03-p22582862
A03	1.235	M07190	Bn-A03-p22614031
A03	1.235	M07191	Bn-A03-p22619997
A03	1.235	M07192	Bn-A03-p2262214
A03	1.235	M07195	Bn-A03-p22628435
A03	1.235	M07196	Bn-A03-p22630782
A03	1.235	M07224	Bn-A03-p22816713
A03	1.235	M07229	Bn-A03-p22820867
A03	1.803	M07266	Bn-A03-p22858823
A03	1.803	M07267	Bn-A03-p22882585
A03	1.803	M07268	Bn-A03-p22886478
A03	1.803	M07269	Bn-A03-p2297079
A03	1.803	M07270	Bn-A03-p2297145
A03	1.803	M07271	Bn-A03-p22974798
A03	1.803	M07272	Bn-A03-p22975377
A03	1.803	M07274	Bn-A03-p22976259
A03	1.803	M07276	Bn-A03-p23017354
A03	1.803	M07330	Bn-A03-p23156512
A03	1.803	M07366	Bn-A03-p2344066
A03	1.803	M07367	Bn-A03-p23454434
A03	1.803	M07387	Bn-A03-p23596892
A03	2.566	M06618	Bn-A03-p22610222
A03	2.566	M07184	Bn-scaff_22790_1-p821140
A03	2.566	M07185	Bn-A03-p22588041
A03	2.566	M07186	Bn-A03-p22590442
A03	2.566	M07187	Bn-A03-p22595213
A03	2.566	M07193	Bn-A03-p22626240
A03	2.566	M07194	Bn-A03-p22627731
A03	2.566	M07199	Bn-scaff_22790_1-p821327
A03	2.566	M07203	Bn-A03-p22643433
A03	2.566	M07204	Bn-A03-p22651625
A03	2.566	M07205	Bn-A03-p22655575
A03	2.566	M07208	Bn-A03-p22708175
A03	2.566	M07221	Bn-A03-p22776355
A03	2.566	M07222	Bn-A03-p22779259
A03	2.566	M07232	Bn-A03-p21786943
A03	2.566	M29097	Bn-scaff_18507_1-p1206299
A03	2.566	M29117	Bn-scaff_18507_1-p1196703
A03	2.566	M37123	Bn-scaff_19821_1-p267717
A03	5.818	M17651	Bn-A03-p20383979
A03	6.987	M06851	Bn-A03-p19942172
A03	6.987	M06852	Bn-A10-p1956491
A03	6.987	M06853	Bn-A03-p19951011
A03	6.987	M06854	Bn-A03-p19953514
A03	6.987	M06855	Bn-A03-p19956358
A03	6.987	M06860	Bn-A03-p19975539
A03	6.987	M06878	Bn-A03-p20086767
A03	6.987	M06882	Bn-A03-p20122616
A03	6.987	M06883	Bn-A03-p20125361
A03	6.987	M06884	Bn-A03-p20145024
A03	6.987	M06885	Bn-A03-p20150479
A03	6.987	M06891	Bn-A03-p20158806
A03	6.987	M06892	Bn-A03-p20180463
A03	6.987	M06893	Bn-A03-p20164751
A03	6.987	M06896	Bn-A03-p20213689
A03	6.987	M06898	Bn-A03-p20221017
A03	6.987	M06909	Bn-A03-p20318892
A03	6.987	M06910	Bn-A03-p20319347
A03	6.987	M06912	Bn-A03-p20350690
A03	6.987	M06913	Bn-A03-p20358050
A03	6.987	M06915	Bn-A03-p20369417
A03	6.987	M06916	Bn-scaff_22790_1-p752821
A03	6.987	M06917	Bn-A03-p20369521
A03	6.987	M06918	Bn-A03-p20375108
A03	11.348	M06656	Bn-scaff_22790_1-p250265
A03	11.348	M06688	Bn-A03-p18782416
A03	11.616	M06607	Bn-A03-p18570046
A03	11.616	M06643	Bn-A03-p1869248
A03	11.616	M06644	Bn-A03-p18692928
A03	11.616	M06657	Bn-A03-p18746612
A03	11.616	M06659	Bn-scaff_22790_1-p263811
A03	11.616	M06661	Bn-A03-p24773584
A03	11.616	M06662	Bn-A03-p24780067
A03	11.616	M06665	Bn-A03-p18749952
A03	11.616	M06667	Bn-A03-p18750371
A03	11.616	M06679	Bn-scaff_22790_1-p332765
A03	11.616	M06680	Bn-A03-p18766028
A03	11.616	M06685	Bn-A03-p18776071
A03	11.616	M06690	Bn-A03-p24896769
A03	11.616	M06691	Bn-A03-p24896884
A03	11.616	M06693	Bn-A03-p24897118
A03	11.616	M06694	Bn-A03-p24897286
A03	11.616	M06695	Bn-A03-p24900647
A03	11.616	M06696	Bn-A03-p24902152
A03	11.616	M06697	Bn-A03-p24902631
A03	11.616	M06698	Bn-A03-p24906226
A03	11.616	M06699	Bn-scaff_22790_1-p370880
A03	11.616	M06700	Bn-A03-p2491346
A03	11.616	M06708	Bn-scaff_22790_1-p373418
A03	11.616	M06709	Bn-A03-p18816507
A03	11.616	M06711	Bn-A03-p18819844
A03	11.616	M06714	Bn-A03-p18824580
A03	11.616	M06715	Bn-A03-p18826478
A03	11.616	M06716	Bn-A03-p18828645
A03	11.616	M06717	Bn-A03-p18830716
A03	11.616	M06718	Bn-A03-p18834464
A03	11.616	M06723	Bn-A03-p18848732
A03	11.616	M06724	Bn-A03-p18855689
A03	11.616	M06726	Bn-A03-p18873704
A03	11.616	M52019	Bn-A03-p7618555
A03	12.383	M06576	Bn-A03-p24753667
A03	12.383	M06577	Bn-A03-p24748004
A03	12.383	M06578	Bn-A03-p24746007
A03	12.383	M06582	Bn-A03-p24710055
A03	12.383	M06583	Bn-A03-p24704126
A03	12.383	M06584	Bn-A03-p18198495
A03	12.383	M06587	Bn-scaff_18439_1-p219822
A03	12.383	M06589	Bn-A03-p18208425
A03	12.383	M06601	Bn-A03-p18461597
A03	14.752	M06449	Bn-A03-p16303181
A03	14.752	M06451	Bn-A03-p16309
A03	14.752	M06452	Bn-A03-p16342771
A03	14.752	M06453	Bn-A03-p16355867
A03	14.752	M06454	Bn-A03-p16371467
A03	14.752	M06456	Bn-A03-p16379045
A03	14.752	M06458	Bn-A03-p16380304
A03	14.752	M06460	Bn-A03-p1639446
A03	14.752	M06461	Bn-A03-p16404390
A03	14.752	M06462	Bn-A03-p16404538
A03	14.752	M06467	Bn-A03-p16422604
A03	14.752	M06469	Bn-A03-p16431100
A03	14.752	M06472	Bn-A10-p2059382
A03	14.752	M06474	Bn-A03-p16444510
A03	14.752	M06475	Bn-A03-p16454331
A03	14.752	M06476	Bn-A03-p16481995
A03	14.752	M06478	Bn-A03-p16482731
A03	14.752	M06488	Bn-A03-p166402
A03	14.752	M06489	Bn-A03-p16742011
A03	14.752	M06496	Bn-A03-p2468983
A03	14.752	M06497	Bn-A03-p24690789
A03	14.752	M28924	Bn-scaff_18396_1-p834
A03	15.766	M06434	Bn-A03-p16211692
A03	15.766	M06438	Bn-A03-p16262184
A03	17	M06370	Bn-A03-p15818896
A03	17	M06373	Bn-A03-p15827113
A03	17	M06380	Bn-A03-p1588735
A03	17	M06381	Bn-A03-p15892296
A03	17	M06383	Bn-A03-p15894013
A03	17	M06384	Bn-A03-p15900189
A03	17	M06385	Bn-A03-p15906810
A03	17	M28502	Bn-scaff_18360_1-p1138501
A03	25.595	M06201	Bn-A03-p14462148
A03	25.595	M06210	Bn-A03-p14557663
A03	25.595	M06211	Bn-A03-p14577690
A03	26.581	M06171	Bn-A03-p14295396
A03	26.581	M06200	Bn-A03-p14461008
A03	26.581	M06203	Bn-A03-p14472406
A03	26.581	M06207	Bn-A03-p14511431
A03	26.581	M06208	Bn-A03-p14552086
A03	26.581	M06239	Bn-A03-p14811204
A03	26.581	M09821	Bn-A03-p14295089
A03	26.581	M24351	Bn-scaff_24104_1-p111316
A03	27.546	M06141	Bn-A03-p14127649
A03	27.546	M06143	Bn-A03-p14153283
A03	27.546	M06144	Bn-A03-p14153376
A03	27.546	M06145	Bn-A03-p14154555
A03	27.546	M06160	Bn-A03-p14212196
A03	27.546	M06161	Bn-A03-p14251137
A03	27.546	M06163	Bn-A03-p14262103
A03	27.546	M29571	Bn-scaff_16328_1-p72575
A03	28.511	M06117	Bn-A03-p24576670
A03	28.511	M06119	Bn-A03-p24486881
A03	28.511	M06120	Bn-A03-p2449290
A03	28.511	M06121	Bn-scaff_22790_1-p1129685
A03	28.511	M06122	Bn-A03-p2457934
A03	28.511	M06126	Bn-A03-p14023392
A03	28.511	M06131	Bn-A03-p14034228
A03	28.511	M06132	Bn-A03-p14037892
A03	28.511	M06133	Bn-scaff_22790_1-p1169538
A03	28.511	M06134	Bn-A03-p14041361
A03	28.511	M06135	Bn-A03-p14041931
A03	28.511	M06137	Bn-A03-p14095948
A03	28.511	M06139	Bn-A03-p14113489
A03	28.511	M06140	Bn-A03-p14121492
A03	29.411	M06082	Bn-A03-p13925731
A03	29.411	M06094	Bn-A03-p13974725
A03	30.391	M06072	Bn-A03-p13861749
A03	30.391	M06074	Bn-A03-p13863828
A03	30.391	M06075	Bn-A03-p13906492
A03	30.391	M06079	Bn-A03-p13922223
A03	30.391	M29032	Bn-scaff_16328_1-p496952
A03	46.455	M05861	Bn-A03-p12313330
A03	47.452	M05852	Bn-A03-p12302996
A03	48.409	M05842	Bn-A03-p12279241
A03	48.409	M05846	Bn-A03-p12287907
A03	48.409	M05849	Bn-A03-p12296651
A03	48.409	M36972	Bn-scaff_16287_1-p65139
A03	49.385	M05829	Bn-A03-p11831815
A03	49.385	M05831	Bn-A03-p1194072
A03	51.299	M05812	Bn-A03-p11687251
A03	51.299	M05814	Bn-A03-p11704711
A03	51.299	M05815	Bn-A03-p11708366
A03	52.266	M05785	Bn-A03-p11590315
A03	52.266	M05787	Bn-A03-p11605644
A03	52.266	M05788	Bn-A03-p11613167
A03	52.266	M05789	Bn-scaff_22765_1-p50300
A03	52.266	M05802	Bn-A03-p11640168
A03	52.266	M05803	Bn-A03-p11646564
A03	55.171	M05695	Bn-A03-p24423536
A03	55.171	M05707	Bn-A03-p10993904
A03	56.173	M05659	Bn-A03-p1084819
A03	56.173	M05661	Bn-A03-p10862251
A03	56.173	M05664	Bn-A03-p10889554
A03	56.173	M05677	Bn-A03-p10928669
A03	56.173	M47292	Bn-scaff_16268_1-p607680
A03	56.173	M47294	Bn-scaff_16268_1-p608963
A03	56.173	M51592	Bn-A09-p5298521
A03	57.541	M05598	Bn-A03-p10562274
A03	57.541	M05608	Bn-A03-p10607288
A03	57.541	M05612	Bn-A03-p10617866
A03	57.541	M05614	Bn-A03-p10640254
A03	57.541	M05615	Bn-A03-p10640643
A03	57.541	M05616	Bn-A03-p10641561
A03	57.541	M05623	Bn-A03-p10676505
A03	57.541	M05624	Bn-A03-p10680539
A03	57.541	M05625	Bn-A03-p1068165
A03	57.541	M05626	Bn-A03-p10682159
A03	57.541	M05627	Bn-A03-p10683528
A03	57.541	M05631	Bn-A03-p10714724
A03	57.541	M05636	Bn-A03-p10757525
A03	57.541	M05638	Bn-A03-p10758970
A03	57.541	M05639	Bn-A03-p10761386
A03	57.541	M41133	Bn-scaff_16268_1-p377073
A03	60.941	M05400	Bn-A02-p9225798
A03	60.941	M05402	Bn-A02-p9229113
A03	60.941	M05403	Bn-A02-p9231115
A03	60.941	M05418	Bn-A02-p9281731
A03	60.941	M05419	Bn-A02-p9308233
A03	60.941	M45258	Bn-scaff_16217_1-p264319
A03	64.25	M05175	Bn-A02-p8277939
A03	64.25	M05183	Bn-A02-p8297807
A03	64.25	M05186	Bn-A02-p8324359
A03	64.25	M05188	Bn-A02-p8335312
A03	64.25	M05189	Bn-scaff_22749_1-p270506
A03	64.25	M05190	Bn-scaff_16197_1-p3022518
A03	64.25	M05191	Bn-A02-p8336294
A03	64.25	M05193	Bn-A02-p8344540
A03	64.25	M05195	Bn-A02-p8391383
A03	64.25	M05206	Bn-A02-p8444558
A03	64.25	M05209	Bn-A02-p8466214
A03	64.25	M05216	Bn-A03-p24298999
A03	64.25	M05220	Bn-A03-p24349898
A03	64.25	M05222	Bn-A03-p24355878
A03	64.25	M05223	Bn-A03-p24363260
A03	64.25	M05224	Bn-A03-p24363811
A03	64.25	M47700	Bn-Scaffold000172-p241583
A03	64.67	M05227	Bn-scaff_16197_1-p3066578
A03	64.67	M05229	Bn-A02-p8471639
A03	64.67	M05231	Bn-A02-p847638
A03	64.67	M05232	Bn-A02-p8473119
A03	64.67	M05243	Bn-A02-p852096
A03	64.67	M47708	Bn-scaff_16197_1-p3082648
A03	64.67	M47709	Bn-scaff_16197_1-p3089528
A03	65.957	M05147	Bn-A02-p8199891
A03	68.805	M05110	Bn-A02-p7976278
A03	70.727	M27945	Bn-scaff_16197_1-p2331115
A03	70.727	M27947	Bn-scaff_16197_1-p2330873
A03	70.727	M27957	Bn-scaff_16197_1-p2261448
A03	72.648	M08224	Bn-A03-p24181488
A03	72.648	M08231	Bn-A02-p7534591
A03	72.648	M28018	Bn-scaff_16445_1-p523337
A03	73.59	M08173	Bn-A02-p7282115
A03	73.59	M08175	Bn-A02-p7297184
A03	75.465	M08153	Bn-A03-p24117554
A03	75.465	M08154	Bn-A03-p24104930
A03	76.413	M08126	Bn-A02-p7004091
A03	76.413	M08127	Bn-A02-p7012860
A03	76.413	M49280	Bn-scaff_16197_1-p1657064
A03	76.855	M08117	Bn-A02-p6859259
A03	83.098	M07693	Bn-A10-p1956075
A03	83.098	M07695	Bn-A10-p1486296
A03	85.041	M07656	Bn-A02-p3398710
A03	85.041	M07658	Bn-A02-p3427640
A03	85.041	M07659	Bn-A02-p3430069
A03	85.041	M07660	Bn-A02-p3446017
A03	86.488	M07625	Bn-A02-p325065
A03	87.346	M07575	Bn-A02-p2962298
A03	87.723	M07584	Bn-A02-p303375
A03	87.723	M07585	Bn-A02-p303515
A03	87.723	M07586	Bn-A02-p3035603
A03	87.723	M07588	Bn-scaff_22795_1-p12914
A03	87.723	M07589	Bn-A02-p305007
A03	88.378	M07559	Bn-A02-p2817294
A03	88.775	M07544	Bn-A10-p12990499
A03	89.738	M07487	Bn-A02-p27433275
A03	89.738	M07488	Bn-A02-p27450764
A03	89.738	M46800	Bn-Scaffold000123-p473722
A03	91.539	M07433	Bn-A02-p27124090
A03	91.539	M07434	Bn-A02-p27125319
A03	91.539	M07438	Bn-A02-p27149888
A03	91.539	M07453	Bn-A03-p23984129
A03	92.484	M07422	Bn-A02-p2708161
A03	92.484	M07423	Bn-A02-p27109424
A03	92.484	M07425	Bn-A02-p27110006
A03	92.484	M07426	Bn-A02-p27109858
A03	92.484	M07429	Bn-A02-p27111963
A03	97.429	M05200	Bn-A02-p8404663
A03	99.32	M07399	Bn-A02-p2698217
A03	99.32	M07401	Bn-A02-p26986319
A03	99.32	M07404	Bn-A02-p27022909
A03	99.32	M07409	Bn-A02-p27042108
A03	99.32	M07412	Bn-A02-p27052532
A03	100.254	M07395	Bn-A02-p26947254
A03	100.254	M07396	Bn-A02-p2695870
A03	100.254	M07398	Bn-A02-p26975795
A03	101.483	M07315	Bn-A02-p26819608
A03	101.483	M07328	Bn-A02-p26824823
A03	101.483	M07336	Bn-A02-p26845132
A03	101.483	M07337	Bn-A02-p26853555
A03	101.483	M07340	Bn-A02-p26854933
A03	101.483	M07341	Bn-A02-p26857230
A03	101.483	M07360	Bn-A02-p26887073
A03	101.483	M07362	Bn-A02-p26892575
A03	101.483	M07363	Bn-A02-p26900937
A03	101.483	M07377	Bn-A02-p26901243
A03	101.483	M27180	Bn-scaff_16116_1-p486387
A03	104.121	M07207	Bn-A02-p26686239
A03	104.121	M07233	Bn-A02-p26710300
A03	104.121	M07234	Bn-A02-p26713316
A03	104.121	M07246	Bn-scaff_22790_1-p829614
A03	104.121	M07257	Bn-A02-p2673795
A03	104.121	M07258	Bn-A02-p26792851
A03	104.121	M42724	Bn-A02-p26733511
A03	105.052	M07172	Bn-A02-p26654006
A03	105.052	M07177	Bn-A02-p26656981
A03	105.052	M07179	Bn-scaff_15798_1-p242417
A03	105.052	M07181	Bn-A02-p26658350
A03	106.825	M06989	Bn-A02-p26625153
A03	106.825	M07007	Bn-A02-p26640222
A03	110.289	M07624	Bn-A02-p3233816
A03	111.084	M06574	Bn-A02-p2624375
A03	111.084	M06579	Bn-A02-p26304354
A03	111.084	M06687	Bn-A02-p26414199
A03	111.084	M06759	Bn-scaff_22790_1-p448820
A03	111.773	M06055	Bn-A02-p25746504
A03	111.773	M06056	Bn-A02-p25747937
A03	111.773	M06060	Bn-A02-p25762081
A03	111.773	M06087	Bn-A02-p25820450
A03	111.773	M06176	Bn-A02-p25841382
A03	111.773	M06245	Bn-A02-p25857471
A03	111.773	M06405	Bn-A02-p2608125
A03	111.773	M06529	Bn-A02-p26214379
A03	114.568	M05801	Bn-A02-p25631431
A03	115.475	M05151	Bn-A02-p25477417
A03	115.475	M05152	Bn-A02-p25479893
A03	115.475	M05155	Bn-A02-p25484876
A03	115.475	M05179	Bn-A02-p21211198
A03	115.475	M05350	Bn-A03-p23868030
A03	115.475	M34033	Bn-scaff_26101_1-p139146
A03	116.416	M08184	Bn-A03-p23810014
A03	117.963	M08043	Bn-A02-p25429837
A03	117.963	M08055	Bn-scaff_22814_1-p156349
A03	117.963	M08057	Bn-A02-p25446521
A03	117.963	M08152	Bn-A03-p23798235
A03	120.061	M07721	Bn-A02-p2536779
A03	121.505	M08183	Bn-A03-p23809595
A03	133.957	M22948	Bn-scaff_23954_1-p239074
A03	133.957	M22949	Bn-scaff_23954_1-p254934
A04	0	M09329	Bn-A04-p1215863
A04	19.742	M09231	Bn-A04-p11319703
A04	19.742	M09281	Bn-A04-p11633439
A04	19.742	M09287	Bn-A04-p11791366
A04	19.742	M09288	Bn-A04-p11794986
A04	19.742	M09291	Bn-A04-p11810574
A04	19.742	M09301	Bn-A04-p11900571
A04	19.742	M09305	Bn-A04-p11922910
A04	19.742	M09307	Bn-A04-p11923511
A04	19.742	M09310	Bn-scaff_22970_1-p368128
A04	19.742	M09345	Bn-A04-p12256574
A04	19.742	M42522	Bn-scaff_16984_1-p138808
A04	19.742	M44974	Bn-scaff_16962_1-p18214
A04	20.651	M11626	Bn-scaff_23293_1-p107816
A04	26.811	M08964	Bn-A03-p9839212
A04	26.811	M08965	Bn-A03-p9847680
A04	26.811	M08969	Bn-A03-p9863553
A04	27.623	M08856	Bn-A03-p9250832
A04	27.623	M08876	Bn-A03-p9343295
A04	27.623	M08881	Bn-A03-p9382281
A04	27.623	M08882	Bn-A03-p9383602
A04	27.623	M08883	Bn-A03-p9429437
A04	27.623	M08904	Bn-A03-p950999
A04	27.623	M08907	Bn-A03-p9522072
A04	27.623	M46099	Bn-scaff_16888_1-p59297
A04	29.829	M08833	Bn-A03-p9203834
A04	29.829	M08836	Bn-A03-p9233645
A04	29.829	M08837	Bn-A03-p9208735
A04	33.818	M08785	Bn-A03-p898067
A04	33.818	M08788	Bn-A03-p8987269
A04	33.818	M08789	Bn-A03-p8987820
A04	33.818	M08792	Bn-A03-p9020167
A04	33.818	M08793	Bn-A03-p9020291
A04	33.818	M33356	Bn-A03-p8973137
A04	33.818	M33368	Bn-scaff_16888_1-p1856647
A04	34.201	M08722	Bn-A04-p13235708
A04	34.201	M08726	Bn-A04-p13215929
A04	34.201	M08742	Bn-A03-p8733974
A04	34.201	M08743	Bn-A03-p8735039
A04	34.201	M08750	Bn-A03-p8764481
A04	34.201	M08751	Bn-A03-p8769576
A04	34.201	M08758	Bn-A03-p8833016
A04	34.774	M08728	Bn-scaff_22970_1-p136660
A04	34.774	M08745	Bn-A03-p8741978
A04	34.774	M08776	Bn-A03-p8897362
A04	36.367	M08634	Bn-A04-p13129093
A04	37.459	M08550	Bn-A03-p8033095
A04	37.459	M08552	Bn-A03-p8039401
A04	37.459	M08555	Bn-A03-p8059035
A04	37.459	M08556	Bn-A03-p8070883
A04	37.459	M08599	Bn-A03-p8109045
A04	37.459	M08603	Bn-A03-p8148926
A04	37.459	M08604	Bn-scaff_16888_1-p1216805
A04	37.459	M08608	Bn-A04-p13207715
A04	37.459	M08609	Bn-A04-p13206432
A04	37.459	M08610	Bn-A04-p13196638
A04	37.459	M08612	Bn-A04-p1317446
A04	37.459	M08613	Bn-A04-p13173919
A04	37.459	M08615	Bn-A04-p13140266
A04	37.459	M08616	Bn-A04-p13129741
A04	37.459	M08617	Bn-A04-p13129601
A04	37.459	M08620	Bn-A03-p8152842
A04	37.459	M08621	Bn-A03-p8158265
A04	37.459	M08622	Bn-A03-p8169179
A04	37.459	M08626	Bn-A03-p8171248
A04	37.459	M08627	Bn-scaff_22933_1-p70880
A04	37.459	M08631	Bn-A03-p8181125
A04	37.459	M08652	Bn-A03-p8288895
A04	37.459	M08660	Bn-A03-p831433
A04	37.459	M08667	Bn-A03-p834379
A04	38.146	M08547	Bn-A03-p8008867
A04	38.146	M08548	Bn-A03-p8022406
A04	38.146	M08553	Bn-A03-p8043620
A04	38.146	M08557	Bn-scaff_22857_1-p71768
A04	38.146	M08559	Bn-A03-p8080680
A04	38.146	M08601	Bn-A03-p8122222
A04	38.146	M08607	Bn-A04-p13208442
A04	38.146	M08639	Bn-A03-p8206961
A04	38.146	M08642	Bn-A03-p8217358
A04	38.146	M08643	Bn-scaff_22933_1-p80799
A04	38.146	M08645	Bn-scaff_22933_1-p95702
A04	38.146	M08646	Bn-A03-p8218946
A04	38.479	M08510	Bn-A03-p7873426
A04	38.479	M08511	Bn-A03-p7878888
A04	38.479	M08512	Bn-A03-p7883846
A04	38.479	M08514	Bn-A03-p7897822
A04	38.479	M08515	Bn-A03-p7902457
A04	38.479	M08525	Bn-scaff_16888_1-p1113099
A04	38.479	M08528	Bn-A03-p7949241
A04	38.479	M08530	Bn-A03-p7963101
A04	38.479	M08531	Bn-A03-p7964361
A04	38.479	M08533	Bn-A03-p7964519
A04	38.479	M08540	Bn-A03-p7983071
A04	38.479	M44527	Bn-A03-p7946505
A04	39.351	M08526	Bn-A03-p7940082
A04	39.351	M08534	Bn-A03-p7964789
A04	39.351	M51969	Bn-A03-p7920650
A04	39.655	M08493	Bn-A03-p7823490
A04	39.655	M08498	Bn-A03-p7851577
A04	39.655	M08499	Bn-A03-p78559
A04	39.655	M08500	Bn-A10-p12225681
A04	39.655	M08501	Bn-A10-p12226123
A04	39.655	M15100	Bn-A06-p24465494
A04	40.464	M08483	Bn-A10-p16935603
A04	40.464	M08485	Bn-A03-p7789818
A04	40.464	M08489	Bn-A03-p7814324
A04	40.464	M46135	Bn-scaff_16888_1-p1031305
A04	40.847	M47541	Bn-scaff_16888_1-p105914
A04	42.693	M08480	Bn-A03-p7773812
A04	44.716	M08473	Bn-A03-p7757095
A04	44.716	M08476	Bn-A03-p7766116
A04	51.585	M08374	Bn-A03-p7420835
A04	51.585	M08375	Bn-A03-p7428803
A04	51.585	M08376	Bn-A03-p7421178
A04	51.585	M08383	Bn-A03-p7467515
A04	52.687	M08334	Bn-A03-p7187473
A04	52.687	M08336	Bn-A03-p7224854
A04	52.687	M08337	Bn-A03-p7228211
A04	52.687	M08343	Bn-A03-p7234862
A04	52.687	M08345	Bn-A04-p13059485
A04	52.687	M08349	Bn-A03-p7236103
A04	52.687	M08351	Bn-A03-p7239260
A04	52.687	M08356	Bn-A03-p7284090
A04	52.687	M08361	Bn-A03-p7319235
A04	52.687	M08364	Bn-A03-p7331517
A04	52.687	M08367	Bn-A03-p7357257
A04	52.687	M08368	Bn-A03-p7366616
A04	52.687	M08369	Bn-A03-p7366783
A04	52.687	M08370	Bn-A03-p7378514
A04	52.687	M26202	Bn-A03-p7295912
A04	52.888	M08286	Bn-A03-p6994294
A04	53.775	M08285	Bn-A03-p6984742
A04	53.775	M08287	Bn-A03-p7007376
A04	53.775	M08288	Bn-A03-p7007377
A04	53.775	M08289	Bn-A03-p7011698
A04	53.775	M08290	Bn-scaff_22835_1-p358376
A04	53.775	M08291	Bn-A03-p7011746
A04	53.775	M08292	Bn-A03-p7012232
A04	53.775	M08293	Bn-scaff_22835_1-p362818
A04	53.775	M08295	Bn-A03-p7015536
A04	53.775	M08296	Bn-A03-p7049396
A04	53.775	M08297	Bn-A03-p7054553
A04	53.775	M08298	Bn-A03-p7058001
A04	53.775	M08299	Bn-A03-p7074078
A04	53.775	M08300	Bn-A03-p7067563
A04	53.775	M08301	Bn-A03-p7075595
A04	53.775	M08303	Bn-A03-p7085943
A04	53.775	M08304	Bn-A03-p708787
A04	53.775	M08305	Bn-A03-p7088375
A04	53.775	M08306	Bn-A03-p709005
A04	53.775	M08309	Bn-A03-p7094698
A04	53.775	M08310	Bn-A03-p7110332
A04	53.775	M08313	Bn-A03-p712308
A04	53.775	M08314	Bn-A10-p14316314
A04	53.775	M08315	Bn-A10-p14313275
A04	53.775	M08316	Bn-A03-p7157714
A04	53.775	M08320	Bn-A03-p7177161
A04	53.775	M10270	Bn-scaff_23107_1-p112778
A04	53.775	M10368	Bn-A03-p6765024
A04	53.775	M10374	Bn-A03-p6782961
A04	53.775	M10375	Bn-A03-p6783685
A04	53.775	M10376	Bn-A03-p6789784
A04	53.775	M10377	Bn-A03-p6791851
A04	53.775	M10378	Bn-A03-p6804536
A04	53.775	M10379	Bn-A03-p6804857
A04	53.775	M10380	Bn-A03-p6807075
A04	53.775	M10381	Bn-A03-p6834343
A04	53.775	M10382	Bn-A03-p6845546
A04	53.775	M10383	Bn-A03-p6849607
A04	53.775	M10384	Bn-A03-p6888670
A04	53.775	M10385	Bn-A03-p6895946
A04	53.775	M10386	Bn-A03-p6897034
A04	53.775	M10387	Bn-A03-p6898220
A04	53.775	M10388	Bn-A03-p6907743
A04	53.775	M10389	Bn-A03-p6909237
A04	53.775	M10390	Bn-A03-p6910492
A04	53.775	M26281	Bn-scaff_16876_1-p106498
A04	53.775	M26282	Bn-scaff_16876_1-p1065270
A04	53.775	M48095	Bn-scaff_15881_1-p118945
A04	54.095	M07384	Bn-scaff_22790_1-p88573
A04	54.62	M07383	Bn-scaff_22790_1-p87655
A04	54.62	M10247	Bn-scaff_22301_1-p8224
A04	54.62	M10248	Bn-scaff_22301_1-p7514
A04	54.62	M10260	Bn-A04-p13052013
A04	54.62	M10261	Bn-A04-p13050240
A04	54.62	M10262	Bn-A04-p12994676
A04	54.62	M10265	Bn-A04-p12959668
A04	54.62	M10268	Bn-A04-p12942400
A04	54.62	M10269	Bn-A04-p12917949
A04	54.62	M10272	Bn-A04-p12901227
A04	54.62	M10274	Bn-A04-p12899869
A04	54.62	M10277	Bn-A03-p6157864
A04	54.62	M10278	Bn-A03-p6182289
A04	54.62	M10279	Bn-scaff_23107_1-p139952
A04	54.62	M10280	Bn-A03-p6204498
A04	54.62	M10282	Bn-A03-p6228570
A04	54.62	M10284	Bn-scaff_23107_1-p140087
A04	54.62	M10287	Bn-A03-p6286363
A04	54.62	M10289	Bn-A03-p6299523
A04	54.62	M10290	Bn-A03-p630979
A04	54.62	M10291	Bn-A03-p6319963
A04	54.62	M10293	Bn-A03-p6332797
A04	54.62	M10294	Bn-A03-p6335597
A04	54.62	M10304	Bn-A03-p6408156
A04	54.62	M10307	Bn-A03-p641927
A04	54.62	M10308	Bn-A03-p6420355
A04	54.62	M10313	Bn-A03-p6423198
A04	54.62	M10315	Bn-A03-p6424980
A04	54.62	M10317	Bn-A03-p6425858
A04	54.62	M10327	Bn-A03-p6498305
A04	54.62	M10328	Bn-A03-p6502463
A04	54.62	M10329	Bn-A03-p6514858
A04	54.62	M10330	Bn-A03-p6522454
A04	54.62	M10331	Bn-A03-p6528914
A04	54.62	M10333	Bn-A04-p13056438
A04	54.62	M10336	Bn-A03-p657593
A04	54.62	M10337	Bn-A03-p6576575
A04	54.62	M10338	Bn-A03-p6577213
A04	54.62	M10339	Bn-A03-p6578752
A04	54.62	M10340	Bn-A03-p6583208
A04	54.62	M10350	Bn-A03-p6668218
A04	54.62	M10351	Bn-A03-p6668259
A04	54.62	M10352	Bn-A03-p6672024
A04	54.62	M10360	Bn-A03-p6710651
A04	54.62	M34436	Bn-A03-p6274828
A04	54.62	M34437	Bn-A03-p6265064
A04	54.62	M34655	Bn-A04-p13009893
A04	54.62	M41935	Bn-scaff_28498_1-p163802
A04	54.62	M41936	Bn-A03-p6317002
A04	54.62	M50039	Bn-scaff_20903_1-p517206
A04	54.62	M50040	Bn-scaff_20903_1-p485729
A04	55.564	M10237	Bn-A03-p6126012
A04	55.564	M10239	Bn-A03-p6132626
A04	55.564	M10243	Bn-A03-p6149485
A04	55.564	M10244	Bn-scaff_22301_1-p84996
A04	56.27	M10154	Bn-A03-p5649178
A04	56.27	M10155	Bn-A03-p5643775
A04	56.27	M10158	Bn-A03-p5654220
A04	56.27	M10161	Bn-A03-p5682911
A04	56.27	M10162	Bn-A03-p5696470
A04	56.27	M10164	Bn-A03-p5711923
A04	56.27	M10168	Bn-A03-p5721231
A04	56.27	M10184	Bn-A03-p5744750
A04	56.27	M10186	Bn-A03-p5745392
A04	56.27	M10187	Bn-A03-p5745449
A04	56.27	M10195	Bn-A03-p5749213
A04	56.27	M10196	Bn-A03-p5749663
A04	56.27	M10204	Bn-scaff_16804_1-p672025
A04	56.27	M10205	Bn-scaff_16804_1-p670370
A04	56.27	M10217	Bn-A03-p5770833
A04	56.27	M38047	Bn-scaff_20901_1-p920790
A04	57.042	M35507	Bn-scaff_16770_1-p4246969
A04	57.373	M10118	Bn-A03-p5454100
A04	57.373	M10119	Bn-A03-p5455069
A04	57.373	M10126	Bn-A03-p5502308
A04	57.373	M10128	Bn-A03-p5523239
A04	57.373	M10129	Bn-A03-p5523813
A04	57.373	M10130	Bn-A03-p5532043
A04	57.373	M10131	Bn-A03-p5523943
A04	57.373	M10133	Bn-A03-p5548413
A04	57.373	M10134	Bn-A03-p5551018
A04	57.373	M10135	Bn-A03-p5563280
A04	57.373	M10139	Bn-A03-p560769
A04	57.373	M10143	Bn-A03-p5612769
A04	57.373	M10146	Bn-A04-p12893753
A04	57.373	M10148	Bn-A03-p5614097
A04	57.373	M10149	Bn-A03-p5626575
A04	57.373	M35506	Bn-scaff_16770_1-p4247182
A04	57.373	M51841	Bn-Scaffold006479-p207
A04	57.373	M51977	Bn-A04-p12897769
A04	58.674	M10088	Bn-A03-p5170706
A04	58.674	M10089	Bn-A03-p5180655
A04	58.674	M10095	Bn-A03-p5268272
A04	58.674	M10096	Bn-A03-p5273046
A04	58.674	M10098	Bn-A03-p532166
A04	58.674	M10099	Bn-scaff_23104_1-p193306
A04	58.674	M10100	Bn-A03-p5333699
A04	58.674	M10101	Bn-A03-p5341139
A04	58.674	M10102	Bn-A03-p5357737
A04	58.674	M10103	Bn-A03-p5360744
A04	58.674	M10104	Bn-A03-p5374417
A04	58.674	M10108	Bn-scaff_16721_1-p1996909
A04	58.674	M10109	Bn-scaff_16721_1-p1996412
A04	58.674	M10110	Bn-A03-p5380857
A04	58.674	M51996	Bn-A03-p5227700
A04	59.614	M10082	Bn-scaff_16770_1-p312949
A04	59.614	M10086	Bn-A04-p12893331
A04	59.614	M10087	Bn-A04-p12891881
A04	60.51	M10072	Bn-A03-p5115321
A04	61.26	M09941	Bn-A03-p4177118
A04	61.26	M09943	Bn-A03-p419250
A04	61.26	M09946	Bn-A03-p4202242
A04	61.26	M09980	Bn-A03-p4408895
A04	61.26	M09992	Bn-A03-p4425819
A04	61.26	M09995	Bn-scaff_23103_1-p2352
A04	61.26	M09996	Bn-A03-p4488639
A04	61.26	M09997	Bn-A03-p4498766
A04	61.26	M10001	Bn-A03-p4548924
A04	61.26	M10007	Bn-A03-p4567578
A04	61.26	M10049	Bn-A03-p493766
A04	61.26	M10061	Bn-A03-p5039586
A04	62.204	M09859	Bn-A03-p3131450
A04	62.204	M09860	Bn-A03-p31327366
A04	62.204	M09866	Bn-A03-p3156872
A04	62.204	M09868	Bn-A03-p31579593
A04	62.204	M09881	Bn-A03-p3571859
A04	62.204	M09882	Bn-A03-p373153
A04	62.204	M09892	Bn-A03-p3796557
A04	62.204	M09894	Bn-A03-p3796624
A04	62.204	M09896	Bn-A03-p3801626
A04	62.204	M09898	Bn-A03-p3823071
A04	62.204	M09900	Bn-A03-p3851195
A04	62.204	M09901	Bn-A03-p3857752
A04	62.204	M09902	Bn-A03-p3861991
A04	62.204	M09903	Bn-A03-p3862302
A04	62.204	M09904	Bn-A10-p17089726
A04	62.204	M09905	Bn-A03-p3862406
A04	62.204	M09907	Bn-A03-p3862928
A04	62.204	M09908	Bn-A03-p386542
A04	62.204	M09909	Bn-A03-p3877500
A04	62.204	M09910	Bn-A03-p3877572
A04	62.204	M09911	Bn-A03-p3951623
A04	62.204	M09912	Bn-A03-p3951816
A04	62.204	M09914	Bn-A03-p3969278
A04	62.204	M09918	Bn-scaff_23098_1-p332420
A04	62.204	M09920	Bn-A03-p4008078
A04	62.204	M09921	Bn-A03-p403559
A04	62.204	M09922	Bn-A03-p4036118
A04	62.204	M09923	Bn-A03-p4036196
A04	62.204	M09924	Bn-scaff_23098_1-p42538
A04	62.204	M09925	Bn-A03-p4050929
A04	62.204	M09926	Bn-A03-p4092312
A04	62.204	M09927	Bn-A03-p4096019
A04	62.204	M09930	Bn-A03-p4118881
A04	62.204	M09931	Bn-A03-p4116886
A04	62.204	M09932	Bn-A10-p12958087
A04	62.204	M09933	Bn-A10-p12968361
A04	62.204	M09936	Bn-A03-p4123209
A04	62.204	M50181	Bn-scaff_17077_1-p203841
A04	62.204	M51168	Bn-A10-p13164379
A04	62.204	M51169	Bn-A10-p13164536
A04	62.204	M51170	Bn-A10-p13165001
A04	62.204	M51171	Bn-A10-p13165101
A04	62.204	M51172	Bn-A10-p13169213
A04	62.204	M51173	Bn-A10-p1318385
A04	62.204	M51174	Bn-A10-p13190230
A04	62.204	M51179	Bn-A03-p3561270
A04	62.204	M51182	Bn-A03-p3489437
A04	62.204	M51183	Bn-A03-p3476410
A04	62.204	M51184	Bn-A03-p3476060
A04	62.204	M51187	Bn-A03-p3381122
A04	62.204	M51188	Bn-A03-p334010
A04	62.204	M51189	Bn-A03-p3319357
A04	62.204	M51190	Bn-A03-p3273629
A04	62.204	M51191	Bn-A03-p3272346
A04	62.204	M51192	Bn-A03-p3219484
A04	62.204	M51193	Bn-A03-p319304
A04	62.204	M51194	Bn-A03-p3189333
A04	62.204	M51906	Bn-A03-p3819549
A04	64.206	M00194	Bn-scaff_21003_1-p22964
A04	64.206	M09673	Bn-A03-p28840414
A04	64.206	M09674	Bn-A03-p28843588
A04	64.206	M09695	Bn-A03-p28924123
A04	64.206	M09696	Bn-A03-p28926445
A04	64.206	M09697	Bn-A03-p28928570
A04	64.206	M09700	Bn-A03-p2897610
A04	64.206	M09704	Bn-A03-p28982546
A04	64.206	M09714	Bn-A03-p29007606
A04	64.206	M09719	Bn-A03-p29050002
A04	64.206	M09733	Bn-A03-p29068059
A04	64.206	M09735	Bn-A03-p29075333
A04	64.206	M09736	Bn-A03-p29805598
A04	64.206	M09737	Bn-A03-p29806105
A04	64.206	M09740	Bn-A03-p29816785
A04	64.206	M09741	Bn-A03-p29823747
A04	64.206	M09746	Bn-A03-p29849191
A04	64.206	M09747	Bn-A03-p29855378
A04	64.206	M09748	Bn-A03-p29866453
A04	64.206	M09749	Bn-A03-p29868254
A04	64.206	M09750	Bn-A03-p29873919
A04	64.206	M09751	Bn-A03-p29874052
A04	64.206	M09752	Bn-A03-p29883989
A04	64.206	M09756	Bn-A03-p29899721
A04	64.206	M09757	Bn-A03-p29900824
A04	64.206	M09761	Bn-A03-p29964330
A04	64.206	M09769	Bn-A03-p30170124
A04	64.206	M09774	Bn-A03-p30358487
A04	64.206	M09775	Bn-A03-p30351345
A04	64.206	M09776	Bn-A03-p3036102
A04	64.206	M09777	Bn-A03-p3036446
A04	64.206	M09782	Bn-A03-p30663365
A04	64.206	M09788	Bn-A03-p3075427
A04	64.206	M09789	Bn-A03-p30831188
A04	64.206	M09790	Bn-A03-p3084593
A04	64.206	M09794	Bn-A03-p30873818
A04	64.206	M09796	Bn-A03-p30874086
A04	64.206	M09797	Bn-A03-p30876909
A04	64.206	M09798	Bn-A03-p30879004
A04	64.206	M09799	Bn-A03-p30888263
A04	64.206	M09800	Bn-A03-p30879164
A04	64.206	M09829	Bn-A03-p30974251
A04	64.206	M09830	Bn-A03-p3097703
A04	64.206	M09831	Bn-A03-p3098147
A04	64.206	M09832	Bn-A03-p3098813
A04	64.206	M09833	Bn-A03-p3099901
A04	64.206	M09834	Bn-A03-p31030338
A04	64.206	M09835	Bn-A03-p31049094
A04	64.206	M09836	Bn-A03-p31076742
A04	64.206	M09837	Bn-A03-p31076904
A04	64.206	M09838	Bn-A03-p31077034
A04	64.206	M09839	Bn-A03-p31078490
A04	64.206	M09840	Bn-A03-p31088060
A04	64.206	M09841	Bn-A03-p31088264
A04	64.206	M09843	Bn-A03-p31091148
A04	64.206	M09844	Bn-A03-p31093169
A04	64.206	M09845	Bn-A03-p31095221
A04	64.206	M09849	Bn-A03-p3115732
A04	64.206	M09851	Bn-A03-p31160337
A04	64.206	M09852	Bn-A03-p3116829
A04	64.206	M09853	Bn-A03-p31179815
A04	64.206	M09854	Bn-A03-p31212393
A04	64.206	M09855	Bn-A03-p31242297
A04	64.206	M09856	Bn-A03-p31242854
A04	64.206	M09857	Bn-A03-p31246266
A04	64.206	M14497	Bn-A03-p29803351
A04	64.206	M14499	Bn-A03-p29790183
A04	64.206	M14500	Bn-A03-p29802913
A04	64.206	M14501	Bn-A03-p2978588
A04	64.206	M14502	Bn-A03-p29784941
A04	64.206	M14503	Bn-A03-p29781065
A04	64.206	M14504	Bn-A03-p29780293
A04	64.206	M14505	Bn-A03-p29776900
A04	64.206	M14507	Bn-A03-p2971192
A04	64.206	M14508	Bn-A03-p29764052
A04	64.206	M14509	Bn-A03-p29661431
A04	64.206	M14510	Bn-A03-p29656801
A04	64.206	M14512	Bn-A03-p29632526
A04	64.206	M14514	Bn-A10-p13788629
A04	64.206	M14515	Bn-A10-p13787477
A04	64.206	M14516	Bn-A10-p13786487
A04	64.206	M14518	Bn-A10-p13779014
A04	64.206	M14519	Bn-A10-p13778875
A04	64.206	M14520	Bn-A10-p13758377
A04	64.206	M14521	Bn-A10-p13747995
A04	64.206	M14522	Bn-A10-p13740342
A04	64.206	M14523	Bn-A10-p13739326
A04	64.206	M14525	Bn-A10-p13734245
A04	64.206	M14526	Bn-A10-p13723140
A04	64.206	M14527	Bn-A10-p13710321
A04	64.206	M14529	Bn-A03-p29598801
A04	64.206	M14532	Bn-A03-p29593434
A04	64.206	M14533	Bn-A03-p29590349
A04	64.206	M14534	Bn-A03-p29587945
A04	64.206	M14535	Bn-A03-p29583640
A04	64.206	M14536	Bn-A03-p29587388
A04	64.206	M14537	Bn-A03-p29573204
A04	64.206	M14538	Bn-A03-p29571938
A04	64.206	M14539	Bn-A03-p29566168
A04	64.206	M14541	Bn-A03-p29564970
A04	64.206	M14542	Bn-A03-p2948695
A04	64.206	M14543	Bn-scaff_17623_1-p664320
A04	64.206	M14544	Bn-A03-p2948394
A04	64.206	M14545	Bn-A03-p2946358
A04	64.206	M14547	Bn-A03-p29390022
A04	64.206	M14548	Bn-A03-p29364596
A04	64.206	M14549	Bn-A03-p29367826
A04	64.206	M14550	Bn-A03-p29347368
A04	64.206	M14551	Bn-scaff_23401_1-p86442
A04	64.206	M14552	Bn-scaff_23401_1-p87471
A04	64.206	M14553	Bn-scaff_23401_1-p87520
A04	64.206	M14555	Bn-A10-p191555
A04	64.206	M14556	Bn-A10-p190381
A04	64.206	M14557	Bn-A10-p191051
A04	64.206	M14558	Bn-A03-p29346125
A04	64.206	M14560	Bn-A03-p29338454
A04	64.206	M14563	Bn-A03-p2929711
A04	64.206	M14568	Bn-A03-p29269385
A04	64.206	M14575	Bn-A03-p29198982
A04	64.206	M14578	Bn-A03-p29118954
A04	64.206	M14580	Bn-A03-p29102865
A04	64.206	M14581	Bn-A03-p29097772
A04	64.206	M14582	Bn-A03-p29081614
A04	64.206	M51943	Bn-A03-p29629982
A04	64.371	M09803	Bn-A03-p30906755
A04	64.696	M09846	Bn-A03-p31113968
A04	65.439	M09627	Bn-A03-p28541411
A04	65.439	M09632	Bn-A03-p28551626
A04	65.439	M09643	Bn-A04-p12827056
A04	65.439	M09644	Bn-A04-p12827460
A04	65.439	M09646	Bn-A04-p12829470
A04	65.439	M09647	Bn-A04-p12840183
A04	65.439	M09648	Bn-A04-p12857210
A04	65.439	M09652	Bn-A03-p28551775
A04	65.439	M09653	Bn-A03-p28560125
A04	65.439	M09654	Bn-scaff_22970_1-p50892
A04	65.439	M09655	Bn-A03-p28560659
A04	65.439	M09660	Bn-A03-p28588701
A04	65.439	M09661	Bn-A03-p2858882
A04	65.439	M09663	Bn-A03-p28590688
A04	66.227	M08885	Bn-A03-p2695311
A04	66.227	M09114	Bn-A04-p1276308
A04	66.227	M09183	Bn-A03-p27171824
A04	66.227	M09222	Bn-A03-p27179357
A04	66.227	M09376	Bn-A03-p2731426
A04	66.227	M09386	Bn-A03-p27337536
A04	66.227	M09388	Bn-A03-p27339890
A04	66.227	M09414	Bn-A03-p27360321
A04	66.227	M09426	Bn-A03-p27547270
A04	66.227	M09427	Bn-A03-p27546971
A04	66.227	M09448	Bn-A03-p27398352
A04	66.227	M09453	Bn-scaff_22970_1-p386682
A04	66.227	M09461	Bn-A03-p27378353
A04	66.227	M09464	Bn-A03-p27377892
A04	66.227	M09477	Bn-A03-p27607709
A04	66.227	M09487	Bn-A03-p27665971
A04	66.227	M09496	Bn-scaff_22970_1-p41695
A04	66.227	M09500	Bn-A03-p27713975
A04	66.227	M09501	Bn-scaff_22970_1-p429494
A04	66.227	M09506	Bn-A03-p27741110
A04	66.227	M09511	Bn-A03-p27747229
A04	66.227	M09533	Bn-A03-p27927967
A04	66.227	M09535	Bn-A03-p2793288
A04	66.227	M09536	Bn-A03-p27951283
A04	66.227	M09556	Bn-A03-p28154970
A04	66.227	M09558	Bn-A03-p28184972
A04	66.227	M09559	Bn-A03-p28202050
A04	66.227	M09560	Bn-A01-p6333910
A04	66.227	M09563	Bn-A03-p28207594
A04	66.227	M09565	Bn-A03-p28222096
A04	66.227	M09580	Bn-A03-p28276873
A04	66.227	M09583	Bn-A03-p28302949
A04	66.227	M09584	Bn-A03-p2834684
A04	66.227	M09590	Bn-A04-p12818639
A04	66.227	M09591	Bn-A04-p12764046
A04	66.227	M09593	Bn-A04-p12772506
A04	66.227	M09596	Bn-A03-p28464995
A04	66.227	M09600	Bn-A03-p28491779
A04	66.227	M50273	Bn-Scaffold000300-p29536
A04	66.227	M50385	Bn-A03-p27650553
A04	67.326	M08773	Bn-A03-p26833555
A04	67.326	M08778	Bn-A03-p26833841
A04	67.326	M08831	Bn-A03-p26840269
A04	67.326	M08839	Bn-scaff_22970_1-p140387
A04	67.326	M08857	Bn-A03-p26852795
A04	68.253	M08406	Bn-A03-p26567993
A04	68.253	M08461	Bn-scaff_20809_1-p116777
A04	68.253	M08624	Bn-A03-p26763577
A04	68.253	M08729	Bn-A03-p26811385
A04	68.253	M08763	Bn-A03-p26822384
A04	69.179	M10075	Bn-A03-p26284882
A04	69.365	M08283	Bn-A04-p12724637
A04	69.365	M08294	Bn-A04-p12719682
A04	69.365	M08312	Bn-A04-p12717815
A04	69.365	M09883	Bn-A03-p26133142
A04	69.365	M09950	Bn-scaff_23098_1-p90934
A04	69.365	M09964	Bn-A03-p26232681
A04	69.365	M09985	Bn-A03-p2627552
A04	69.365	M09988	Bn-A03-p26275615
A04	69.365	M10123	Bn-A03-p26309550
A04	69.365	M10132	Bn-A03-p26310351
A04	69.365	M10197	Bn-A03-p2643134
A04	69.365	M10198	Bn-A03-p26433672
A04	69.365	M10199	Bn-A03-p26433849
A04	69.365	M10200	Bn-scaff_23104_1-p408687
A04	69.365	M10201	Bn-A03-p26433912
A04	69.365	M10202	Bn-A03-p26433948
A04	69.365	M10203	Bn-A03-p26437565
A04	69.365	M10208	Bn-A03-p26437680
A04	69.365	M10209	Bn-A03-p26437883
A04	69.365	M34520	Bn-scaff_16721_1-p1773077
A04	70.137	M08532	Bn-A03-p25858075
A04	70.137	M09467	Bn-A03-p25879876
A04	70.137	M09478	Bn-A03-p25949532
A04	70.137	M09486	Bn-A03-p25850146
A04	70.137	M09488	Bn-A03-p25849463
A04	70.137	M09492	Bn-A03-p25949676
A04	70.137	M09494	Bn-A03-p25951191
A04	70.137	M09505	Bn-A03-p25952725
A04	70.137	M09508	Bn-A03-p25957465
A04	70.137	M09524	Bn-A03-p2596410
A04	70.137	M09618	Bn-A03-p26066930
A04	70.137	M09634	Bn-A03-p26075535
A04	70.137	M09711	Bn-A10-p15106056
A04	70.137	M09717	Bn-A04-p12726067
A04	80.73	M35454	Bn-scaff_16792_1-p24639
A04	80.73	M35455	Bn-scaff_16792_1-p24255
A04	80.73	M35456	Bn-scaff_16792_1-p23509
A04	80.73	M35458	Bn-scaff_16792_1-p21956
A04	80.73	M35459	Bn-scaff_16792_1-p21595
A04	80.73	M35460	Bn-scaff_16792_1-p21478
A04	92.239	M10097	Bn-A03-p528276
A05	0	M51512	Bn-A05-p13372155
A05	5.817	M11932	Bn-A05-p13751450
A05	5.817	M11933	Bn-A05-p137314
A05	5.817	M11940	Bn-A05-p13565564
A05	5.817	M45565	Bn-scaff_17482_1-p6769
A05	6.064	M11926	Bn-A05-p13778123
A05	6.064	M11927	Bn-A05-p13774324
A05	6.064	M11929	Bn-A05-p13766174
A05	6.064	M11930	Bn-A05-p13760281
A05	6.064	M11931	Bn-A05-p13760191
A05	6.911	M03999	Bn-A05-p12888273
A05	6.911	M04000	Bn-A05-p12888422
A05	6.911	M04001	Bn-A05-p12889434
A05	6.911	M04004	Bn-A05-p12891251
A05	6.911	M04005	Bn-A05-p12891987
A05	6.911	M04007	Bn-A05-p12911399
A05	6.911	M04009	Bn-scaff_22728_1-p513362
A05	6.911	M04010	Bn-A05-p12930251
A05	6.911	M04011	Bn-A05-p12952248
A05	6.911	M04012	Bn-A05-p1299570
A05	6.911	M04013	Bn-A05-p13000538
A05	6.911	M04014	Bn-A05-p13013349
A05	6.911	M11890	Bn-A05-p13489002
A05	6.911	M11891	Bn-A05-p13488725
A05	6.911	M11892	Bn-A05-p13493260
A05	6.911	M11893	Bn-A05-p13493392
A05	6.911	M11894	Bn-A05-p13493704
A05	6.911	M11895	Bn-A05-p13493781
A05	6.911	M11896	Bn-A05-p13493836
A05	6.911	M11897	Bn-A05-p13494389
A05	6.911	M11900	Bn-A05-p1349520
A05	6.911	M11902	Bn-A05-p1350976
A05	6.911	M11904	Bn-A05-p13526183
A05	6.911	M11905	Bn-A05-p13528032
A05	6.911	M11906	Bn-A05-p1353104
A05	6.911	M11907	Bn-A05-p13532974
A05	6.911	M52025	Bn-A02-p27831174
A05	8.007	M04016	Bn-A05-p13094470
A05	8.007	M04017	Bn-A05-p13098758
A05	8.007	M04018	Bn-A05-p1310329
A05	8.007	M04019	Bn-A05-p1311652
A05	8.007	M04020	Bn-scaff_22728_1-p515258
A05	8.007	M04027	Bn-A05-p13282990
A05	8.007	M04029	Bn-A05-p13224690
A05	8.007	M04030	Bn-scaff_22728_1-p526439
A05	8.007	M04031	Bn-A05-p13191000
A05	8.007	M04032	Bn-A05-p13190945
A05	8.007	M04033	Bn-A05-p13187401
A05	8.007	M04034	Bn-A05-p13184792
A05	8.007	M04035	Bn-A05-p13179258
A05	8.007	M04045	Bn-A05-p15035058
A05	8.007	M04046	Bn-A05-p15082396
A05	8.007	M04048	Bn-A05-p15086331
A05	9.316	M51511	Bn-Scaffold001320-p775
A05	9.316	M51518	Bn-A05-p13460617
A05	9.316	M51519	Bn-A05-p1347246
A05	9.316	M51520	Bn-A05-p13482596
A05	9.316	M51565	Bn-A10-p11041623
A05	9.316	M51566	Bn-A10-p11042627
A05	9.316	M51567	Bn-A10-p11043549
A05	9.316	M51568	Bn-A10-p11043924
A05	9.316	M51569	Bn-A10-p11048886
A05	9.316	M51570	Bn-A10-p10997884
A05	9.316	M51571	Bn-A10-p11038926
A05	9.316	M51572	Bn-A10-p110116
A05	10.363	M11886	Bn-A05-p12867516
A05	12.221	M11871	Bn-A05-p12734993
A05	12.221	M11872	Bn-A05-p1279304
A05	12.221	M11874	Bn-A05-p1281138
A05	12.221	M11875	Bn-A05-p12821101
A05	12.221	M11882	Bn-A05-p12845300
A05	12.221	M11883	Bn-scaff_23347_1-p57910
A05	12.221	M11884	Bn-scaff_23347_1-p58373
A05	14.025	M11859	Bn-A05-p12597194
A05	14.025	M11860	Bn-A05-p12597426
A05	14.025	M11861	Bn-A05-p1259869
A05	14.932	M03646	Bn-A05-p12497800
A05	16.767	M11800	Bn-A05-p12018989
A05	16.767	M11804	Bn-A05-p12021976
A05	16.767	M11806	Bn-A05-p12022144
A05	16.767	M11815	Bn-A05-p12056452
A05	16.767	M11819	Bn-A05-p12069010
A05	16.767	M11822	Bn-A05-p12103432
A05	16.767	M11823	Bn-A05-p12104940
A05	16.767	M11835	Bn-A05-p1214053
A05	16.767	M11837	Bn-A05-p1216828
A05	16.767	M48452	Bn-A05-p12158169
A05	19.327	M11781	Bn-A05-p11910270
A05	19.327	M11782	Bn-A05-p11926097
A05	21.211	M11774	Bn-A05-p11785796
A05	21.211	M11775	Bn-A05-p11786537
A05	21.211	M11776	Bn-A05-p11812265
A05	21.211	M11777	Bn-A05-p11812178
A05	21.211	M11779	Bn-A05-p11840240
A05	21.211	M11780	Bn-A05-p11856345
A05	21.965	M11771	Bn-A10-p2065185
A05	23.165	M11744	Bn-A05-p11514604
A05	23.165	M11745	Bn-A05-p11562034
A05	23.165	M11746	Bn-A05-p11593933
A05	23.165	M11747	Bn-scaff_23293_1-p214324
A05	23.165	M11749	Bn-A05-p11607344
A05	23.165	M11753	Bn-A05-p11626174
A05	23.165	M11754	Bn-scaff_23293_1-p239190
A05	23.165	M11755	Bn-A05-p11686214
A05	23.165	M11756	Bn-A05-p11687380
A05	23.165	M11757	Bn-A05-p11689852
A05	23.165	M11758	Bn-A05-p11690317
A05	23.165	M11760	Bn-A01-p19158362
A05	23.165	M11761	Bn-A05-p11735505
A05	23.165	M11762	Bn-A05-p11736698
A05	23.165	M11763	Bn-A05-p11737404
A05	23.165	M11764	Bn-A05-p11740536
A05	23.165	M11766	Bn-A05-p11751401
A05	23.165	M11767	Bn-A05-p11767399
A05	23.165	M11768	Bn-A05-p11776888
A05	23.165	M11769	Bn-A05-p11781784
A05	23.165	M37407	Bn-scaff_17454_1-p225095
A05	33.734	M11548	Bn-A04-p9841094
A05	34.602	M11540	Bn-A05-p14840113
A05	34.602	M11542	Bn-A05-p14882151
A05	34.602	M11543	Bn-A05-p14890882
A05	34.602	M11544	Bn-A05-p14899711
A05	34.602	M11545	Bn-A05-p14906734
A05	34.602	M11546	Bn-scaff_23229_1-p55001
A05	34.602	M11547	Bn-A05-p1492327
A05	34.602	M11551	Bn-A04-p9848849
A05	34.602	M12961	Bn-A10-p12065852
A05	35.613	M11500	Bn-A04-p9522781
A05	37.531	M11473	Bn-A04-p9322160
A05	37.531	M11480	Bn-scaff_23208_1-p22129
A05	37.531	M11490	Bn-A04-p9484747
A05	37.531	M11496	Bn-A04-p9510764
A05	38.165	M11458	Bn-A04-p922828
A05	38.165	M11459	Bn-A04-p9231842
A05	38.165	M11461	Bn-A04-p9232365
A05	38.165	M11462	Bn-A04-p9232828
A05	38.165	M11463	Bn-A04-p9245980
A05	38.165	M11466	Bn-A04-p926916
A05	38.165	M11467	Bn-A04-p928350
A05	39.884	M11404	Bn-A04-p8773241
A05	39.884	M11407	Bn-A04-p8786765
A05	39.884	M11410	Bn-A04-p8788445
A05	39.884	M42338	Bn-scaff_17416_1-p5403
A05	42.03	M11393	Bn-A04-p8700128
A05	42.03	M11398	Bn-A04-p8709391
A05	42.03	M11399	Bn-A04-p8713733
A05	42.03	M11400	Bn-A04-p8718115
A05	42.03	M11401	Bn-A04-p8729788
A05	43.012	M11345	Bn-A04-p8287776
A05	43.012	M11356	Bn-A04-p831099
A05	43.012	M11357	Bn-A04-p8312347
A05	43.012	M11358	Bn-A04-p8328216
A05	43.012	M11359	Bn-A04-p8329549
A05	43.012	M11360	Bn-scaff_23204_1-p7906
A05	43.012	M11363	Bn-A04-p8345666
A05	43.012	M11364	Bn-A04-p8348145
A05	43.012	M11365	Bn-A04-p8348750
A05	43.012	M11367	Bn-A04-p8348806
A05	43.012	M11368	Bn-scaff_21778_1-p319366
A05	43.012	M11369	Bn-A04-p8403728
A05	43.012	M11370	Bn-A04-p8407945
A05	43.012	M11371	Bn-A04-p8441932
A05	43.012	M11372	Bn-A04-p8473768
A05	43.012	M11376	Bn-A04-p8564072
A05	43.012	M11377	Bn-A10-p2034006
A05	43.012	M11378	Bn-A04-p8575908
A05	43.012	M11379	Bn-A04-p8575962
A05	43.012	M11380	Bn-A04-p8587019
A05	43.012	M11381	Bn-A04-p8595035
A05	43.012	M11384	Bn-A04-p8609799
A05	43.012	M11386	Bn-A04-p8612311
A05	43.012	M11387	Bn-A04-p8615093
A05	46.944	M11291	Bn-A04-p7822519
A05	46.944	M11292	Bn-A04-p7822585
A05	46.944	M11294	Bn-A04-p784708
A05	46.944	M11295	Bn-A04-p784894
A05	46.944	M11297	Bn-A04-p7857679
A05	46.944	M11298	Bn-A04-p7857722
A05	46.944	M11299	Bn-A04-p7858224
A05	47.969	M11233	Bn-A04-p7541762
A05	47.969	M11234	Bn-A04-p7542594
A05	47.969	M11236	Bn-A04-p7556327
A05	47.969	M11238	Bn-A04-p757668
A05	47.969	M11242	Bn-A04-p7588820
A05	47.969	M11250	Bn-A04-p7616574
A05	47.969	M11251	Bn-A04-p7617794
A05	47.969	M11256	Bn-A04-p7656041
A05	47.969	M11257	Bn-A04-p7666812
A05	47.969	M11283	Bn-A04-p7791214
A05	47.969	M11284	Bn-A04-p7790919
A05	47.969	M11285	Bn-A04-p7797300
A05	47.969	M11286	Bn-A04-p7808804
A05	47.969	M11287	Bn-A04-p7813672
A05	47.969	M11288	Bn-A04-p7818700
A05	49.249	M11226	Bn-A04-p7493966
A05	49.249	M11227	Bn-A04-p7500685
A05	49.249	M11228	Bn-A04-p7503042
A05	49.249	M11229	Bn-A04-p7519541
A05	49.249	M11231	Bn-A04-p7540834
A05	49.249	M11232	Bn-A04-p7541325
A05	51.394	M11086	Bn-A04-p6929056
A05	51.897	M11010	Bn-A04-p4866786
A05	52.608	M10490	Bn-A04-p3135978
A05	52.874	M11161	Bn-A05-p14447476
A05	52.874	M11162	Bn-A04-p6563200
A05	52.874	M11175	Bn-A04-p6682658
A05	52.874	M11176	Bn-A04-p6682728
A05	52.874	M11206	Bn-A04-p7350870
A05	52.874	M11209	Bn-A04-p7389149
A05	52.874	M11210	Bn-A04-p7407657
A05	52.874	M11212	Bn-A04-p741528
A05	52.874	M11215	Bn-A04-p7425311
A05	53.447	M11081	Bn-A05-p14715097
A05	53.447	M11087	Bn-A04-p6953674
A05	53.447	M11088	Bn-A04-p6958157
A05	53.447	M11089	Bn-A04-p6966154
A05	53.447	M11090	Bn-A04-p6966782
A05	53.447	M11092	Bn-A04-p6973605
A05	53.447	M11093	Bn-scaff_23186_1-p340682
A05	53.447	M11094	Bn-A04-p6973712
A05	53.447	M11095	Bn-A04-p6974206
A05	53.447	M11096	Bn-A04-p6975646
A05	53.447	M11098	Bn-A04-p6978163
A05	53.447	M11099	Bn-A05-p14673407
A05	53.447	M11100	Bn-A04-p7026999
A05	53.447	M11102	Bn-A04-p7027307
A05	53.447	M11103	Bn-A04-p7044446
A05	53.447	M11105	Bn-A04-p7066595
A05	53.447	M11106	Bn-A04-p7068079
A05	53.447	M11108	Bn-A04-p7077586
A05	53.447	M11122	Bn-A04-p7113281
A05	53.447	M11133	Bn-A04-p7150329
A05	53.447	M11134	Bn-A04-p7157859
A05	53.447	M11158	Bn-A04-p7322497
A05	53.447	M44419	Bn-scaff_17369_1-p1111724
A05	53.952	M10660	Bn-A04-p6550757
A05	53.952	M10718	Bn-A09-p7490626
A05	53.952	M10720	Bn-A09-p7494889
A05	53.952	M10736	Bn-A04-p5971620
A05	53.952	M10760	Bn-A04-p6027878
A05	53.952	M10872	Bn-scaff_23186_1-p111389
A05	53.952	M10883	Bn-A04-p4035141
A05	53.952	M10893	Bn-A04-p4090389
A05	53.952	M10951	Bn-A04-p4265606
A05	53.952	M10984	Bn-scaff_23186_1-p303208
A05	53.952	M11036	Bn-A05-p14464476
A05	53.952	M11037	Bn-A05-p14477462
A05	53.952	M11040	Bn-A04-p4881168
A05	53.952	M11042	Bn-A04-p4891169
A05	53.952	M11070	Bn-A04-p6775008
A05	53.952	M11071	Bn-A04-p6776597
A05	53.952	M11073	Bn-A04-p6778593
A05	53.952	M24544	Bn-scaff_19253_1-p513900
A05	53.952	M44472	Bn-Scaffold000096-p706746
A05	54.166	M11084	Bn-A10-p175661
A05	54.166	M42386	Bn-A04-p6979129
A05	54.587	M13597	Bn-A04-p583798
A05	55.012	M03500	Bn-A02-p2130611
A05	55.012	M03501	Bn-A02-p212959
A05	55.012	M10602	Bn-A04-p4977488
A05	55.012	M10608	Bn-A04-p5137321
A05	55.012	M10609	Bn-A04-p5223849
A05	55.012	M10610	Bn-A04-p5183306
A05	55.012	M10612	Bn-A04-p5273199
A05	55.012	M10614	Bn-A04-p534845
A05	55.012	M10618	Bn-A04-p541336
A05	55.012	M10620	Bn-A04-p5501870
[truncated: 5,492 more rows]
