# Supplementary material for: Mapping a major QTL responsible for dwarf architecture in Brassica napus using a single-nucleotide polymorphism marker approach
Source: BMC Plant Biol. 2016 Aug 18;16:178. doi: 10.1186/s12870-016-0865-6 (PMC4991092; doi:10.1186/s12870-016-0865-6)
Supplement: Additional file 6: Table S3. — Genes on the mapped segments of chromosome C05 of Brassica napus. (XLSX 22 kb) [file 12870_2016_865_MOESM6_ESM.xlsx]

## Sheet: Sheet1
Table S3. Genes on the mapped segments of chromosome C05 of Brassica napus
No.	Gene	Arabidopsis thaliana homolog	Function
1	BnaC05g30700D	AT3G21610	Acid phosphatase/vanadium-dependent haloperoxidase-related protein
2	BnaC05g30710D	ATMG00310	Uncharacterized mitochondrial protein
3	BnaC05g30720D	AT3G21630	CERK1/chitin elicitor receptor kinase 1
4	BnaC05g30730D	AT3G21650	Protein phosphatase 2A regulatory B subunit family protein
5	BnaC05g30740D	AT3G21670	nitrate transporter (NTP3)/Major facilitator superfamily protein
6	BnaC05g30750D	AT5G18830	SPL7(Squamosa promoter-binding-like protein 7);Transcription factor, SBP-box
7	BnaC05g30760D	AT5G45430	protein kinase, putative;Cyclin-dependent kinase F-4
8	BnaC05g30770D	AT3G21210	zinc ion binding
9	BnaC05g30780D	AT3G21200	PGR7 | proton gradient regulation 7
10	BnaC05g30790D	AT2G35280	F-box family protein
11	BnaC05g30800D	AT3G21190	O-fucosyltransferase family protein
12	BnaC05g30810D	AT3G21180	ACA9/autoinhibited Ca(2+)-ATPase 9
13	BnaC05g30820D	AT3G21175	sequence-specific DNA binding / transcription factor/ zinc ion binding
14	BnaC05g30830D	AT3G21160	MNS2/alpha-mannosidase 2/mannosyl-oligosaccharide
15	BnaC05g30840D	AT3G21150	zinc finger (B-box type) family protein
16	BnaC05g30850D	AT3G21140	Pyridoxamine 5'-phosphate oxidase family protein /FMN
