# Supplementary material for: Mapping a major QTL responsible for dwarf architecture in Brassica napus using a single-nucleotide polymorphism marker approach
Source: BMC Plant Biol. 2016 Aug 18;16:178. doi: 10.1186/s12870-016-0865-6 (PMC4991092; doi:10.1186/s12870-016-0865-6)
Supplement: Additional file 7: Table S4. — Information of designed SSR markers. (XLSX 25 kb) [file 12870_2016_865_MOESM7_ESM.xlsx]

## Sheet: Sheet1
Table S4. Information of designed SSR markers
SSR marker	5' primer	3' primer	product size (bp)	Tm (℃)
BnC05E001	AGTTGTGGGACTCTTGTGTGTA	TGGATCTGATGTTGTTCTTTCT	196	54.3
BnC05E016	TCTTCTTTTACTATCAATTTGAGA	TATACACAAACAGAAATTATACGA	224	51
BnC05E033	TCACATTTGAAGAAGACGCA	GGTCCAGTAGCAAAGGTCAC	206	54.5
BnC05E040	AAGAAAGTCCCATCCACAACAA	AGGCACGTGAGTATGCAGTAAA	226	58.4
BnC05E045	ATAAGTTCCACATAAATCCAACA	GGCTTATATTGCCCTTTTAGTA	254	54
BnC05E049	GATGAAGATAAGCAATGGAGCT	CGTATTCGTCTAAGTATGAGGG	244	55.1
BnC05E054	GTTTAGAACTCCTTTAGAGCCC	TAACATCATTTTAGGTTTGAATTT	190	54
BnC05E055	GATTTGTGGAGAGATTTTTGTA	TATAAAATTGAAATGTTGATATTG	168	51.2
BnC05E059	GTTTCCTTTTCTATGTTGTGTT	GATGCTCTGATACCAAGTGTAG	204	51.5
BnC05E060	CAAGTTTCCTTTTCTATGTTGTGT	TTTTGGACTACCATATCATTCG	214	55.3
BnC05E062	AGAACGGGATGTAGTTGAAGAG	AGGGAAAGGTAGTGGAAATAAT	232	54.9
BnC05E064	CTTTTACCTCTACAGAAGCCACAT	CATTTTTTCTTCACATTAGACCAC	162	56.6
BnC05E068	AGTTATGGGGTTTTTGGAGT	ACCACCCAGGTATGATTTCT	180	53.2
BnC05E069	GTCTGTGACGTAGCCGAAGA	AAGGATGGATGAAAGAAGGG	196	55.8
BnC05E070	GGTCCGTGAGTAAAATAAAGTG	GGCTTACTAATAGGCGACG	185	53.6
BnC05E072	CTTCCATTGCTCTGCTAAAACT	TGTCAGCCAAAAAATACAAAAA	222	56.3
BnC05E074	ATACTGTGTTAGTTGATTTTAGGT	TGTCCTTCCACTAACTAATAAACT	270	51.5
BnC05E076	TTATTATGTGTTATTCGGACTACT	TTATTTTTTTAGATTTTCCTTACT	286	50.9
BnC05E079	GAGCACTTGGTCTGAATCTT	TTTCGCTCTCACTTGATTCT	238	51.9
BnC05E083	GGTAGTCAACAGTCCACCAC	AACAAAGACGACGACAAAAA	206	52.6
BnC05E087	TAAAAGAGCAACCTGACAAAAA	GAGTGACCAAATGAAGAAGAAC	192	54.3
BnC05E096	AACTGAAACCGAATCCAAAT	GAGAAGACGGAAAAATGAAT	188	52.6
BnC05E099	TTGAAGAAAGAGAAGACGGA	GGGCATATTAACTGAAACCG	206	53.8
BnC05E104	GGCTTCAGCTGCGTCTAG	CAGGGGAGGTTCTCTTGG	190	54.3
BnC05E106	GCAAAGCAAGAGGTTCTAAAGT	CCTTCCTCTCACTCTGCTACTG	200	55.9
BnC05E108	ACTCAACAGACTTGTCCACG	TCTATCCCGTTGTCTGCTAA	198	53
BnC05E109	CAACCAACAAAGTAAACCCA	TGTGTCCTCGGTGAATCTTG	236	54.9
BnC05E111	ATCGAGCTTAGAGACGAATTTA	GCTCATTACAACCTAAAAACCT	252	53.6
BnC05E114	TTATTACAATAAACTGCATCAATT	TAGAACTTGACTCGCACCTC	230	52.4
BnC05E116	GCATTTTCTCTTTGTGGACG	ATGATTTGAATAGACAGCCC	228	53.7
BnC05E117	CCAGTAAAAAAAAGAAACCA	ACCAAAAACCTATCAAAACAT	221	50.9
BnC05E121	GAGATAAAAATAAGATGATAGGGG	TTGGTAAAATAACAAAATAGAAAA	213	53.3
BnC05E122	TTCCTAAATATTGGTTATATCATT	AATATGTTGATCATATTACTCCTT	145	50.6
BnC05E123	GAAAACTCTTGGAAATTATTTAG	AACAAAATTCACTACCTAACTAAA	170	50.9
BnC05E127	ATGGAAAGATTACAAAGAAAGG	GTATTACAATCCCTGAATGGTT	217	53.2
BnC05E129	ATCGCAAAAACATAAGTCGG	GTGGAACTCGCAGAAGGTG	214	55.8
BnC05E130	AACCCATCGCATTGGTCTCA	TGGCCGCTTTTATTTTTATC	178	58.2
BnC05E132	ACACGAACGAAGAAGAAAAA	ATAAGTCAACTGAATCCCCT	225	50.9
BnC05E133	AAGTATCCAAAGCCTAAACCAA	GCCCATGAGTAATATAAACCCT	269	55.6
BnC05E137	AAACATACAACAAAAGCAAACA	GGTGAAACATATCTTCTTGGGT	158	54.4
BnC05E140	ATTTTGTTTCTCTTTGAACTTTT	TCTTTCTAAATAACCTAGAGCAAG	182	52.9
BnC05E142	AGAACGGAGAAAGACGAAAAG	TCCTATGAACACTACTATTTGACA	213	54
BnC05E144	AATATAACAACCAATAACCCCT	TTCTATGAAATTTTCTGAACGC	236	53.8
BnC05E146	GTCTTACGAGTTATTTTCAGGA	TATTCAATAGGTAGATGAGCCT	151	51.3
BnC05E147	AAAAGGCTCTAAAATCACCATA	CAAACATCTGTCATAAGACTGC	209	53.2
BnC05E148	GAAGCAAGTCTTAATGGTTGTA	CACATTTTCTCTCTCTATTTCAA	172	51.9
BnC05E150	TCCTCTTAGGCTTATGCCG	AGTGGAACTTGATGGATTTCAC	167	55.8
BnC05E151	AATCACCATATTTCTCCAGAA	CTAAACACATTAGTAAAACCACAC	181	51.7
BnC05E152	AGATCATTGTGAGAGCTTGAG	CATCATCGTTGTAATGTATCCT	177	51.9
BnC05E153	ATGCTCATCGTGTCTACTTGG	CCCCTCTGTCCGTCCTAA	293	55.1
BnC05E154	TCACTTTTGGAGATTTTGGG	TAGTTTGCTGGCTTTGCTGT	299	55.8
BnC05E157	TAGCCATTGATAATACCTTTTT	GAATACTTCAGTTATGCCAGAG	261	51.7
BnC05E158	AAATCAGAGATATACTTCGGTT	AGAATACTTCAGTTATGCCAGA	207	50.9
BnC05E160	GTGGACAGACAAAAGCAAAT	AGGCAAAAGGAAAAGGAG	167	52.2
BnC05E161	ATCATGTTTGTTAGTTTAGGGGT	GCAAGGTATAAAGGTCTTGGATA	206	55.3
BnC05E162	CTGATAACTTTCTCCTTTCAAA	GGGTCATAAACCAGACATATAC	247	51.3
BnC05E163	TGTTTGTTAGTTTAGGGGTG	TGAAATTATTGTGGAGGTTG	160	50.7
BnC05E164	TTCATAAAACTATAAACGAAGACT	TGTAAATTGAAACGAACATCTA	271	51
BnC05E165	ATTTTAGTTTTGTATCAAGAGGTC	ACTACTATCACCATACGACTCAGT	295	52.4
BnC05E166	TGACTAAATAAATGTCTTCTCACTT	TTAATCATCAGATGTCTAACTCTCA	204	53.3
BnC05E167	GAGTTTTTTTTGGCTGGCAC	ATAGGAGCGTCTGAACCTTAGA	247	56.6
BnC05E168	CTCAGCCTTACTAGCAAAACTATA	CGTCAACATCTTCAGAGACTAAAT	263	54.7
BnC05E169	GCTCTAGCTTTATGGGTTTTATC	TTCAATTGTTACATTCTTTTAATCA	236	54.8
BnC05E170	GTAAAAGGTCCACAACAATCTA	ATAACTGGTAAAGCCAAACAT	292	51.7
BnC05E171	ATAATGAATGATTTGCGTGA	AGAAAGATCCATAGTGGGTG	189	51.4
BnC05E172	AATCTCCATTGATATTTAAGAATC	TGTTTAGCAACTACTTTACTAAGC	205	52.1
BnC05E174	GCACAGTCATTTTTGTCAGTTA	TAGACGCCAGAAGATAGATAAT	203	52.3
BnC05E177	TCAAGCTCTCTCTAGAATGTTGTT	GATTAGGTGAATAGTTAATGGTGT	269	54
BnC05E178	CCATTAACTATTCACCTAATCATA	GTTTGTAGAACATATTCACTTTTT	180	51.3
BnC05E179	CTAAAACACCATTAACTATTCACC	AATTTGATAATCTATACAACGCAA	231	53.9
BnC05E180	CACAAAATAGCCAAAATAAAGA	AACTCTGAAATATGATCAAATGC	138	53.4
BnC05E181	CATCCTAAGCATACTCTCCG	TCAATCCACAAATGTCACAA	229	52.3
BnC05E182	TTCTCCAATACTATGTAAGCAAT	GTGAATAGGAAGATATGGGTGT	213	52.3
BnC05E183	GAGAGCTGGTGATTGGTCG	ATATAATTTGGTTTTTGTCGGT	257	54.7
BnC05E184	AAATGGGAGAAGGTTGAGA	AAGATGGTTCTTCCAGGTT	202	51.1
BnC05E186	AATCTAAAACTGAAAGCGACG	TTTGCTCTTCTCACTGATACAT	205	53.4
BnC05E187	ACACTGCCTTACGCTACC	CATTGTTCAACTCCCCAT	265	50.3
BnC05E188	ACCTGACGACCCACAACT	CTCGCTAGAACCCTTTCC	238	52
BnC05E189	CCAACCGTGTCGTATATGTGT	CATTTAATTTTTTTGATTCTAGGG	161	55.6
BnC05E190	GGCGGGAAAAAGATAACTG	TATCGCATTGACACTGTTCTCT	199	55.1
BnC05E191	AATAAATAAGCCGTCATAAAAC	TGCTATGTCATTATGTATGTCTG	226	51.4
BnC05E192	ATCTTGGAAGGAGTTACGGG	TATTACGGCTGGGTTATGGA	247	55.9
BnC05E193	ATCCTCTCTTCTGAAGAACCCT	GCTAACGAACTACTTTACAACTATG	207	54.7
BnC05E194	GAGACGGAGCGTTTTGAT	GTACACGAGGGCTGATTTAC	211	52.5
BnC05E195	AAATGCCTGTAATAAAAAAAGATA	TCCTTGTTATAAAAGTTTGAAATG	187	53.9
BnC05E196	GTCATTAGGAGAGGATCTACCC	ACTATCATTGAAGGAAAAGTGTT	172	53.4
BnC05E197	GTGACCTCTTTCTCATCCTCCT	CTCGTATTGCTTTCATTTGTAG	150	54.8
BnC05E199	TATTCTGATTAAGTAAGGTTGTTC	TTTATTATTTTCTTCTTCTCTGTG	159	51.1
BnC05E200	CAACAAAAAAAACGAAATCA	CCCATAAAAAAAGGAGAAAG	265	51.8
BnC05E202	TACCAAGTAGGCTTTTAATCAA	GGTGACATTAGCAACTCAAACT	266	53.3
BnC05E203	TTGCTAATGTCACCAGCTACTACC	AGAGACTTATCCAAAGCCCCTC	221	58.7
BnC05E204	TATTTGAGGAGGAGGGGC	ATGTGGACTGATGTGGGC	191	53.8
BnC05E205	GAGTGGTAGTCATCATGGGATA	AGAGGAGAACATAGAGAAAGGG	176	54.1
BnC05E206	TTACCAAATATTCCATCTTCTT	AACCTTTTCTACCTGATACACA	189	51.3
BnC05E207	CCACATTTTCATTTCTCCAT	ATTTCACCATCTTCTCGTCT	218	51.6
BnC05E208	CAATAACACGAACAGACACC	CTTTGCCTCACAATTTATCA	201	51
BnC05E209	ATATGAAGGTAAAATTGTTGACAG	TTGAGAGTAAGTAAAGCTTAGAGG	259	53.2
BnC05E216	TTTACTGGATGGATGTTTACTT	AAAATCTCGGATATGACTTCAC	214	52.4
BnC05E218	TGCTTGTATAAAACCCGTGTAACC	AAGAGAGGCAAAAAGATAGAGAAA	188	58.7
BnC05E227	TTCAACATAAGGAATAAACTAAAC	TTACTCTTGATAAGGTGAATGTAG	186	51.4
BnC05E234	GCCAAGCAAGAAGAACAAGTAG	ATAGAAATCGGGAATCAAGGGA	180	58.2
BnC05E240	CAGGGATGAACACAAAGACA	GCTAAAACAAAAACAAGAGACA	220	53
BnC05E249	TGATAGCGAGGAAGAAGAGAAC	CTACCTGACCGATTGAATGGAG	160	57.4
BnC05E252	TCTGATAACCGAAAGACGAA	TAGGAGGTGACGGGTGTTAC	240	54
BnC05E264	GCCATCTCTTCATCAATTTGGAAT	CTCGAATATCGTCTTAGGCATTTC	256	60.7
BnC05E272	ACTGCCTTTCCCTTCTGT	CCCCCTCTCTTTTCCTTA	190	51.4
BnC05E286	ACAGGAACTCCATGATTTCTTATC	AACTCAACTTTCTCTTTCCATTCT	202	56.2
BnC05E288	AAAAATAAAAGATTGAAAAAGG	AATAGAACACCCAAAAAGAAAA	204	52.5
BnC05E289	TGCGTTATAGAAACAAAACGCA	GTAGAGCCGAAAAATCAAGTGG	200	59
BnC05E295	AGCGATTTGTATCATTTTTG	AACTTTTGCTTTTCCTTTGT	198	51.3
BnC05E300	CTCTCTGTTTGATATACTCTGGAA	ATGGAAGTTTATCACAGTGAATG	161	53.6
BnC05E314	CTAAGTTACTTGGAAACAGAGC	AAAATACTTACATTGTGAAACG	142	50.8
BnC05E324	CTTCACTGTATTGGGCTTTT	GATGGTTCTTGATCTGTCTT	196	50.3
BnC05E331	CGAGATTCGCACAGATATTTTA	AGTGGAAGGGTTGACTTAGGTC	158	56.2
BnC05E333	AATCACCATTCCAATCAGAAGC	ACAAGTCCAAAACACGAACTCC	192	58.4
BnC05E334	TTCTCCTTCGACCCTGAA	CGATGGCTCGCATTTACT	226	53.6
BnC05E338	TTATGACGAAAAAGAAAGGGAA	GATCGGGAGAAAAGAGAGAGTA	234	55.8
BnC05E343	GACCCAGGACTTAAAAGGG	GCAGCCGTAACCAGATTG	150	54
BnC05E347	CGTATCCAATCGTCAAATGTT	GATGTTTACTTATGTGAGTGCTT	153	53.4
BnC05E354	GGCTAAAAACCAAGTGCT	TTTGCCCAAACCATCTAC	180	50.6
BnC05E358	CCAGACGATGAGCCAGATAC	TGTTGCTGCTTGTTGGAATA	184	55.1
BnC05E360	ACTACTCTATGCGGGAACCA	GGAGAATGAGAAGACAAGCC	304	54.2
BnC05E373	CGTGTCATCGTGTAGGAAAA	GATCTCGGTCTGGGTGAAAT	204	55.1
BnC05E378	TTTGAAACAGTCTTTAACTTGC	TTGAATGCTCTATAATCCACAC	266	52.5
BnC05E389	AATGACTCTTGATATACCCACGAT	ATTGTTTTCCCACATTTTCTTTAA	280	57.3
BnC05E395	GAAATCGCTGCTGAAGGAAT	GCAGTTCGGTTTCTGGATTC	172	57.1
BnC05E406	ATCTATCAACCAAACAAAGTGT	TAGAAGAATCGGGATAAATAAC	224	51.1
BnC05E411	GGAGATTCGGTCAACCAGGA	TAAATGCCCACAAAACAGAT	246	56.4
BnC05E414	TTACATTTTAAAGCTTCATATTGC	GAATAGACCCGTCCCCATAA	183	55.6
BnC05E417	GCGACACTATCCTATTTCTCAT	ACCCTGACTGGTATATCACACT	204	53.1
BnC05E421	GAAACTATTTTGGGGATTGA	TCCCTTCATAACTTTCCTGT	252	51.7
BnC05E424	TCGGAGCGAGACTCGAAA	GCCCACCAAGGAATAAGC	156	56.2
BnC05E427	GTGATTGGCGATTGAGAC	AACAAGAGGGGTGGTTCT	160	50.7
BnC05E434	ACAAATAAAACAGAATACAATGTG	CTAATCTAATGTCAACCCCAAT	214	52.7
BnC05E441	AACGCATCCATTGTGTGTCT	TTCCCTTCCATGAATTTTCA	168	55.6
BnC05E456	ACCCAGAGTAGTAACCCTAATCCC	TAAAGTCCAAGACATACACCACGA	240	59.4
BnC05E470	TTAGTTCTTTGTATCTCCGAGACA	AATGCTATTGAAGATGAGTAACAG	170	54.8
BnC05E474	GACGGGACTCACAGTAGAAG	AATATAGATCAGACATTACCTCG	173	51.2
BnC05E476	TTCTGGTCACTATCCTGGTTTA	TGGTTCAAAGGTTCAATAATAC	152	53.2
BnC05E478	AGAGGGGAACTTGTGTTATTAT	TGATAAAGACAACCAGAGACTA	176	50.9
BnC05E480	TGTGACCCGTAGCAATAAAC	CATGCCTTAACCTTTTGAAG	216	53.3
BnC05E482	TTTGATGTCCGTGAGATTTA	CAAAACCAAAAGGTATTTCTAT	198	51.3
BnC05E485	GATGAGGTGGAGGACTGTAG	CTGTAAAATCTTGCCTTGCT	184	51.9
BnC05E487	TGCTTTACCAACGTCACAA	GATTACTCTCCATTGTTCCG	268	52.4
BnC05E488	CGGTCGTTGGGTGTGTTTT	CCATTTTCCCACACTTAGCA	158	57.5
BnC05E490	GGGCACTAAGACTGATAGAAAGAA	TTGGAAGCATTTTAACAAGGTATA	202	56.9
BnC05E497	TAATTCGGTAAAGTAACACCAAAA	TAAATTCTTTCGGTCCCAAGTT	272	57.3
BnC05E501	ACAATAAAAAAAACTTGAAAAA	ATCAGTAGTAAAAGAAACCCTT	206	49.9
BnC05E503	ATATAAATCTATGAAGCGAAAAGT	TTTTCACTTAATAGATTGTTTCAA	210	52.5
BnC05E506	TAGAACTTGTTGGAGTGTGCTC	GCTTTTGATTCATCTTCCTTTG	262	55.6
BnC05E524	AATGTCACTGTCAGGTTCCC	TATGGTTGAGGCAGAGATAA	196	52.3
BnC05E551	CTACGAAAGATAGAAGAAAGAAAG	ATAGTAAAAGAGAAAAGAAGCAAA	176	52.8
BnC05E586	CTAAAAAAGACCAAACACACAA	GACGGAGATTAAACCTAAGAAG	154	53
BnC05E606	CCTTTTGGTTCGTTTCCA	CTCCGCCATGATTCACTT	204	53.6
BnC05E635	AATGGAATCTTACAATGACTTTAC	ATTGATCCTACCATAGTTAGTAGC	154	52.5
